# Supplementary material for: Bis(2-amino-3H-benzothia­zolium) bis­(7-oxabicyclo­[2.2.1]heptane-2,3-dicarboxyl­ato)cobaltate(II) hexa­hydrate
Source: Acta Crystallogr Sect E Struct Rep Online. 2010 Jun 9;66(Pt 7):m763–4. doi: 10.1107/S1600536810020921 (PMC3006894; doi:10.1107/S1600536810020921)
Supplement: Supplementary file 1 [file e-66-0m763-sup1.cif]

##############################################################################
###                                                                        ###
###        Electronic paper (Acta Crystallographica Section E)             ###
###                                                                        ###
##############################################################################
#                                                                            #
# This CIF contains the data in a paper accepted for publication in Acta     #
# Crystallographica Section E. It conforms to the requirements of Notes      #
# for Authors for Section E, and has been peer reviewed under the auspices   #
# of the IUCr Commission on Journals.                                        #
#                                                                            #
# Full details of the Crystallographic Information File format               #
# are given in the paper "The Crystallographic Information File (CIF):       #
# a New Standard Archive File for Crystallography" by S. R. Hall, F. H.      #
# Allen and I. D. Brown [Acta Cryst. (1991), A47, 655-685].                  #
#                                                                            #
# The current version of the core CIF dictionary is obtainable from          #
# ftp://ftp.iucr.org/pub/cif_core.dic. The current version number is 2.4.    #
#                                                                            #
# Software is freely available for graphical display of the structure(s) in  #
# this CIF.  For information consult the CIF home page http://www.iucr.org/  #
# cif/home.html                                                              #
#                                                                            #
# This file may be used for bona fide research purposes within the           #
# scientific community so long as proper attribution is given to the journal # 
# article from which it was obtained.                                        #
#                                                                            #
##############################################################################
                                             
data_I
_audit_creation_method     SHELXL-97
_chemical_name_systematic
;
Bis(2-amino-3<i>H</i>-benzothiazolium)
bis(7-oxabicyclo[2.2.1]heptane-2,3-dicarboxylato)cobaltate(II) hexahydrate
;
_chemical_name_common     ?
_chemical_formula_moiety     '2(C7 H7 N2 S +), C16 H16 Co O10 2-, 6(H2 O)'
_chemical_formula_sum     'C30 H42 Co N4 O16 S2'
_chemical_formula_iupac     '(C7 H7 N2 S)2 [Co (C8 H8 O5)2], 6H2 O'
_chemical_formula_weight     837.73
_chemical_melting_point     ?
_symmetry_cell_setting     triclinic
_symmetry_space_group_name_H-M     'P -1'
_symmetry_space_group_name_Hall     '-P 1'
loop_
    _symmetry_equiv_pos_as_xyz
    'x, y, z'
    '-x, -y, -z'
_cell_length_a     6.6924(4)
_cell_length_b     10.1294(5)
_cell_length_c     13.1860(7)
_cell_angle_alpha     90.094(4)
_cell_angle_beta     91.112(4)
_cell_angle_gamma     99.314(4)
_cell_volume     881.92(8)
_cell_formula_units_Z     1
_cell_measurement_reflns_used     2197
_cell_measurement_theta_min     1.54
_cell_measurement_theta_max     27.56
_cell_measurement_temperature     296(2)
_exptl_crystal_description     block
_exptl_crystal_colour     pink
_exptl_crystal_size_max     .19
_exptl_crystal_size_mid     .16
_exptl_crystal_size_min     .07
_exptl_crystal_density_diffrn     1.577
_exptl_crystal_density_meas     ?
_exptl_crystal_density_method     'not measured'
_exptl_crystal_F_000     437
_exptl_absorpt_coefficient_mu     0.685
_exptl_absorpt_correction_type     multi-scan
_exptl_absorpt_process_details     'SADABS (Sheldrick, 1996)'
_exptl_absorpt_correction_T_min     .876
_exptl_absorpt_correction_T_max     .953
_exptl_special_details
;
;
_diffrn_ambient_temperature     296(2)
_diffrn_radiation_type     MoK\a
_diffrn_radiation_wavelength     0.71073
_diffrn_radiation_source     'fine-focus sealed tube'
_diffrn_radiation_monochromator     graphite
_diffrn_measurement_device_type     'Bruker APEXII area-detector diffractometer'
_diffrn_measurement_method     '\w scans'
_diffrn_detector_area_resol_mean     ?
_diffrn_reflns_number     13051
_diffrn_reflns_av_R_equivalents     0.0511
_diffrn_reflns_av_sigmaI/netI     0.0782
_diffrn_reflns_theta_min     1.54
_diffrn_reflns_theta_max     27.56
_diffrn_reflns_theta_full     27.56
_diffrn_measured_fraction_theta_max     0.981
_diffrn_measured_fraction_theta_full     0.981
_diffrn_reflns_limit_h_min     -8
_diffrn_reflns_limit_h_max     8
_diffrn_reflns_limit_k_min     -11
_diffrn_reflns_limit_k_max     13
_diffrn_reflns_limit_l_min     -17
_diffrn_reflns_limit_l_max     17
_diffrn_standards_number     0
_diffrn_standards_interval_count     .
_diffrn_standards_interval_time     .
_diffrn_standards_decay_%     ?
_refine_special_details
;
Refinement of <i>F</i>^2^ against ALL reflections. The weighted <i>R</i>-factor
<i>wR</i> and goodness of fit <i>S</i> are based on <i>F</i>^2^, conventional
<i>R</i>-factors <i>R</i> are based on <i>F</i>, with <i>F</i> set to zero for
negative <i>F</i>^2^. The threshold expression of <i>F</i>^2^ >
\s(<i>F</i>^2^) is used only for calculating <i>R</i>-factors(gt) <i>etc</i>.
and is not relevant to the choice of reflections for refinement.
<i>R</i>-factors based on <i>F</i>^2^ are statistically about twice as large
as those based on <i>F</i>, and <i>R</i>- factors based on ALL data will be
even larger.
;
_reflns_number_total     3999
_reflns_number_gt     2460
_reflns_threshold_expression     I>2sigma(I)
_refine_ls_structure_factor_coef     Fsqd
_refine_ls_matrix_type     full
_refine_ls_R_factor_gt     0.0523
_refine_ls_wR_factor_gt     0.1128
_refine_ls_wR_factor_ref     0.1303
_refine_ls_goodness_of_fit_ref     1.032
_refine_ls_restrained_S_all     1.031
_refine_ls_number_reflns     3999
_refine_ls_number_parameters     262
_refine_ls_number_restraints     10
_refine_ls_hydrogen_treatment     mixed
_refine_ls_weighting_scheme     calc
_refine_ls_weighting_details
         'calc w=1/[\s^2^(Fo^2^)+(0.0599P)^2^+0.0000P] where P=(Fo^2^+2Fc^2^)/3'
_atom_sites_solution_hydrogens     geom
_atom_sites_solution_primary     direct
_atom_sites_solution_secondary     difmap
_refine_ls_shift/su_max     0.000
_refine_ls_shift/su_mean     0.000
_refine_diff_density_max     0.469
_refine_diff_density_min     -0.444
_refine_ls_extinction_method     none
_refine_ls_extinction_coef     ?
loop_
    _atom_type_symbol
    _atom_type_description
    _atom_type_scat_dispersion_real
    _atom_type_scat_dispersion_imag
    _atom_type_scat_source
    'C' 'C' 0.0033 0.0016
                         'International Tables Vol C Tables 4.2.6.8 and 6.1.1.4'
    'H' 'H' 0.0000 0.0000
                         'International Tables Vol C Tables 4.2.6.8 and 6.1.1.4'
    'Co' 'Co' 0.3494 0.9721
                         'International Tables Vol C Tables 4.2.6.8 and 6.1.1.4'
    'N' 'N' 0.0061 0.0033
                         'International Tables Vol C Tables 4.2.6.8 and 6.1.1.4'
    'O' 'O' 0.0106 0.0060
                         'International Tables Vol C Tables 4.2.6.8 and 6.1.1.4'
    'S' 'S' 0.1246 0.1234
                         'International Tables Vol C Tables 4.2.6.8 and 6.1.1.4'
_computing_data_collection     'APEX2 (Bruker, 2006)'
_computing_cell_refinement     'SAINT (Bruker, 2006)'
_computing_data_reduction     'SAINT (Bruker, 2006)'
_computing_structure_solution     'SHELXS97 (Sheldrick, 2008)'
_computing_structure_refinement     'SHELXL97 (Sheldrick, 2008)'
_computing_molecular_graphics     'SHELXTL (Sheldrick, 2008)'
_computing_publication_material     'SHELXL97 (Sheldrick, 2008)'
loop_
    _atom_site_type_symbol
    _atom_site_label
    _atom_site_fract_x
    _atom_site_fract_y
    _atom_site_fract_z
    _atom_site_U_iso_or_equiv
    _atom_site_adp_type
    _atom_site_calc_flag
    _atom_site_refinement_flags
    _atom_site_occupancy
    _atom_site_disorder_assembly
    _atom_site_disorder_group
    Co Co1 0.5000 0.0000 0.0000 0.0303(2) Uani d S 1 . .
    S S1 0.32716(14) 0.26697(8) 0.52780(6) 0.0399(2) Uani d . 1 . .
    N N1 0.2766(4) 0.0309(2) 0.60086(19) 0.0302(6) Uani d D 1 . .
    H H1N 0.277(5) -0.031(3) 0.644(2) 0.045 Uiso d D 1 . .
    N N2 0.3473(4) 0.1974(3) 0.7234(2) 0.0406(7) Uani d . 1 . .
    H H2C 0.3394 0.1394 0.7713 0.049 Uiso calc R 1 . .
    H H2D 0.3742 0.2814 0.7375 0.049 Uiso calc R 1 . .
    O O1 0.7726(3) 0.1597(2) 0.25745(15) 0.0384(6) Uani d . 1 . .
    O O1W 0.1942(5) 0.5445(3) 0.4012(2) 0.0706(8) Uani d D 1 . .
    H H1WA 0.199(7) 0.563(5) 0.4621(17) 0.106 Uiso d D 1 . .
    H H1WB 0.085(5) 0.492(4) 0.393(3) 0.106 Uiso d D 1 . .
    O O2 0.6869(3) 0.0130(2) 0.13153(15) 0.0376(6) Uani d . 1 . .
    O O2W 0.5190(4) 0.5231(2) 0.2784(2) 0.0546(7) Uani d D 1 . .
    H H2WA 0.478(6) 0.473(4) 0.228(2) 0.082 Uiso d D 1 . .
    H H2WB 0.416(4) 0.522(4) 0.313(3) 0.082 Uiso d D 1 . .
    O O3 0.3619(3) 0.3400(2) 0.13885(17) 0.0429(6) Uani d . 1 . .
    O O3W 0.8114(5) 0.3962(3) 0.3736(2) 0.0608(7) Uani d D 1 . .
    H H3WA 0.828(6) 0.334(3) 0.334(3) 0.091 Uiso d D 1 . .
    H H3WB 0.723(6) 0.432(4) 0.345(3) 0.091 Uiso d D 1 . .
    O O4 0.3648(3) 0.14697(19) 0.06047(16) 0.0369(5) Uani d . 1 . .
    O O5 0.7143(3) 0.15513(19) -0.06851(15) 0.0327(5) Uani d . 1 . .
    C C1 0.9035(5) 0.1842(3) -0.0093(2) 0.0334(8) Uani d . 1 . .
    H H1A 0.9718 0.1064 -0.0002 0.040 Uiso calc R 1 . .
    C C2 1.0232(5) 0.2949(3) -0.0715(2) 0.0396(8) Uani d . 1 . .
    H H2A 1.0898 0.2587 -0.1274 0.047 Uiso calc R 1 . .
    H H2B 1.1237 0.3514 -0.0299 0.047 Uiso calc R 1 . .
    C C3 0.8570(5) 0.3722(3) -0.1100(2) 0.0397(8) Uani d . 1 . .
    H H3A 0.8797 0.4637 -0.0851 0.048 Uiso calc R 1 . .
    H H3B 0.8483 0.3724 -0.1835 0.048 Uiso calc R 1 . .
    C C4 0.6689(5) 0.2912(3) -0.0646(2) 0.0321(7) Uani d . 1 . .
    H H4A 0.5435 0.3016 -0.1011 0.039 Uiso calc R 1 . .
    C C5 0.6600(5) 0.3150(3) 0.0495(2) 0.0298(7) Uani d . 1 . .
    H H5A 0.6967 0.4107 0.0645 0.036 Uiso calc R 1 . .
    C C6 0.8339(5) 0.2379(3) 0.0895(2) 0.0301(7) Uani d . 1 . .
    H H6A 0.9443 0.3018 0.1201 0.036 Uiso calc R 1 . .
    C C7 0.7589(5) 0.1300(3) 0.1659(2) 0.0307(7) Uani d . 1 . .
    C C8 0.4489(5) 0.2639(3) 0.0876(2) 0.0314(7) Uani d . 1 . .
    C C9 0.2570(5) 0.1328(4) 0.3395(2) 0.0444(9) Uani d . 1 . .
    H H9A 0.2729 0.2130 0.3041 0.053 Uiso calc R 1 . .
    C C10 0.2146(5) 0.0118(4) 0.2888(3) 0.0497(10) Uani d . 1 . .
    H H10A 0.2011 0.0102 0.2185 0.060 Uiso calc R 1 . .
    C C11 0.1922(5) -0.1068(4) 0.3421(3) 0.0466(9) Uani d . 1 . .
    H H11A 0.1645 -0.1874 0.3067 0.056 Uiso calc R 1 . .
    C C12 0.2099(5) -0.1089(3) 0.4467(2) 0.0373(8) Uani d . 1 . .
    H H12A 0.1936 -0.1892 0.4820 0.045 Uiso calc R 1 . .
    C C13 0.2522(4) 0.0113(3) 0.4966(2) 0.0291(7) Uani d . 1 . .
    C C14 0.2750(5) 0.1318(3) 0.4437(2) 0.0325(7) Uani d . 1 . .
    C C15 0.3185(5) 0.1578(3) 0.6290(2) 0.0297(7) Uani d . 1 . .
loop_
    _atom_site_aniso_label
    _atom_site_aniso_U_11
    _atom_site_aniso_U_22
    _atom_site_aniso_U_33
    _atom_site_aniso_U_12
    _atom_site_aniso_U_13
    _atom_site_aniso_U_23
    Co1 0.0393(4) 0.0196(3) 0.0308(4) 0.0010(3) -0.0019(3) -0.0021(2)
    S1 0.0525(6) 0.0285(5) 0.0373(5) 0.0028(4) -0.0009(4) 0.0063(4)
    N1 0.0372(16) 0.0244(15) 0.0291(16) 0.0053(12) 0.0018(12) 0.0021(11)
    N2 0.058(2) 0.0267(15) 0.0354(16) 0.0027(13) -0.0010(13) 0.0014(12)
    O1 0.0575(16) 0.0301(12) 0.0265(13) 0.0042(11) -0.0040(10) 0.0005(10)
    O1W 0.068(2) 0.074(2) 0.0641(19) -0.0052(16) 0.0018(16) -0.0069(17)
    O2 0.0504(15) 0.0225(12) 0.0367(13) -0.0029(10) -0.0079(10) 0.0022(9)
    O2W 0.0644(19) 0.0363(15) 0.0614(18) 0.0040(13) -0.0083(14) -0.0138(13)
    O3 0.0439(15) 0.0339(13) 0.0519(15) 0.0093(11) 0.0025(11) -0.0134(11)
    O3W 0.067(2) 0.0509(18) 0.0643(19) 0.0122(14) -0.0146(15) -0.0112(14)
    O4 0.0377(14) 0.0221(12) 0.0493(14) -0.0002(10) 0.0026(10) -0.0065(10)
    O5 0.0406(13) 0.0233(11) 0.0322(12) -0.0005(10) 0.0010(10) -0.0025(9)
    C1 0.0352(19) 0.0254(17) 0.041(2) 0.0085(14) 0.0014(15) 0.0004(14)
    C2 0.042(2) 0.0328(18) 0.042(2) 0.0004(16) 0.0076(16) 0.0011(15)
    C3 0.059(2) 0.0243(17) 0.0333(19) -0.0023(16) 0.0036(16) -0.0004(14)
    C4 0.042(2) 0.0235(16) 0.0312(18) 0.0070(14) -0.0053(14) 0.0016(13)
    C5 0.040(2) 0.0162(15) 0.0319(18) 0.0022(13) -0.0031(14) -0.0021(13)
    C6 0.0338(19) 0.0221(16) 0.0325(18) -0.0005(14) -0.0042(14) -0.0009(13)
    C7 0.0327(19) 0.0261(17) 0.0334(19) 0.0062(14) -0.0048(14) 0.0034(14)
    C8 0.042(2) 0.0246(17) 0.0281(17) 0.0072(15) -0.0037(14) 0.0006(14)
    C9 0.048(2) 0.053(2) 0.032(2) 0.0084(18) 0.0041(16) 0.0076(17)
    C10 0.047(2) 0.075(3) 0.0282(19) 0.014(2) 0.0015(16) -0.006(2)
    C11 0.039(2) 0.053(2) 0.047(2) 0.0080(18) -0.0002(17) -0.0193(19)
    C12 0.037(2) 0.0364(19) 0.040(2) 0.0114(15) 0.0021(15) -0.0044(16)
    C13 0.0247(18) 0.0316(18) 0.0316(18) 0.0061(14) 0.0033(13) -0.0007(14)
    C14 0.0300(18) 0.0328(18) 0.0342(19) 0.0038(14) 0.0025(14) 0.0029(14)
    C15 0.0334(19) 0.0268(17) 0.0283(18) 0.0032(14) 0.0024(14) -0.0019(13)
_geom_special_details
;
All e.s.d.'s (except the e.s.d. in the dihedral angle between two l.s. planes)
are estimated using the full covariance matrix. The cell e.s.d.'s are taken
into account individually in the estimation of e.s.d.'s in distances, angles
and torsion angles; correlations between e.s.d.'s in cell parameters are only
used when they are defined by crystal symmetry. An approximate (isotropic)
treatment of cell e.s.d.'s is used for estimating e.s.d.'s involving l.s.
planes.
;
loop_
    _geom_bond_atom_site_label_1
    _geom_bond_atom_site_label_2
    _geom_bond_site_symmetry_2
    _geom_bond_distance
    _geom_bond_publ_flag
    Co1 O4 . 2.033(2) y
    Co1 O4 2_655 2.033(2) ?
    Co1 O2 . 2.110(2) y
    Co1 O2 2_655 2.110(2) ?
    Co1 O5 2_655 2.160(2) ?
    Co1 O5 . 2.160(2) y
    S1 C15 . 1.730(3) ?
    S1 C14 . 1.747(3) ?
    N1 C15 . 1.322(4) ?
    N1 C13 . 1.392(4) ?
    N1 H1N . 0.840(17) ?
    N2 C15 . 1.308(4) ?
    N2 H2C . 0.8600 ?
    N2 H2D . 0.8600 ?
    O1 C7 . 1.242(3) ?
    O1W H1WA . 0.823(18) ?
    O1W H1WB . 0.839(19) ?
    O2 C7 . 1.283(3) ?
    O2W H2WA . 0.852(18) ?
    O2W H2WB . 0.828(18) ?
    O3 C8 . 1.245(4) ?
    O3W H3WA . 0.842(18) ?
    O3W H3WB . 0.831(18) ?
    O4 C8 . 1.274(3) ?
    O5 C4 . 1.460(3) ?
    O5 C1 . 1.463(4) ?
    C1 C2 . 1.520(4) ?
    C1 C6 . 1.521(4) ?
    C1 H1A . 0.9800 ?
    C2 C3 . 1.539(5) ?
    C2 H2A . 0.9700 ?
    C2 H2B . 0.9700 ?
    C3 C4 . 1.521(4) ?
    C3 H3A . 0.9700 ?
    C3 H3B . 0.9700 ?
    C4 C5 . 1.527(4) ?
    C4 H4A . 0.9800 ?
    C5 C8 . 1.519(4) ?
    C5 C6 . 1.585(4) ?
    C5 H5A . 0.9800 ?
    C6 C7 . 1.519(4) ?
    C6 H6A . 0.9800 ?
    C9 C14 . 1.377(4) ?
    C9 C10 . 1.380(5) ?
    C9 H9A . 0.9300 ?
    C10 C11 . 1.381(5) ?
    C10 H10A . 0.9300 ?
    C11 C12 . 1.383(4) ?
    C11 H11A . 0.9300 ?
    C12 C13 . 1.369(4) ?
    C12 H12A . 0.9300 ?
    C13 C14 . 1.395(4) ?
loop_
    _geom_angle_atom_site_label_1
    _geom_angle_atom_site_label_2
    _geom_angle_atom_site_label_3
    _geom_angle_site_symmetry_1
    _geom_angle_site_symmetry_3
    _geom_angle
    _geom_angle_publ_flag
    O4 Co1 O4 . 2_655 180.00(14) ?
    O4 Co1 O2 . . 87.71(9) ?
    O4 Co1 O2 2_655 . 92.29(9) ?
    O4 Co1 O2 . 2_655 92.29(9) ?
    O4 Co1 O2 2_655 2_655 87.71(9) ?
    O2 Co1 O2 . 2_655 180.00(6) ?
    O4 Co1 O5 . 2_655 92.19(8) ?
    O4 Co1 O5 2_655 2_655 87.81(8) ?
    O2 Co1 O5 . 2_655 90.69(8) ?
    O2 Co1 O5 2_655 2_655 89.31(8) ?
    O4 Co1 O5 . . 87.81(8) ?
    O4 Co1 O5 2_655 . 92.19(8) ?
    O2 Co1 O5 . . 89.31(8) ?
    O2 Co1 O5 2_655 . 90.69(8) ?
    O5 Co1 O5 2_655 . 180.00(12) ?
    C15 S1 C14 . . 90.24(14) ?
    C15 N1 C13 . . 114.3(2) ?
    C15 N1 H1N . . 121(2) ?
    C13 N1 H1N . . 125(2) ?
    C15 N2 H2C . . 120.0 ?
    C15 N2 H2D . . 120.0 ?
    H2C N2 H2D . . 120.0 ?
    H1WA O1W H1WB . . 104(3) ?
    C7 O2 Co1 . . 117.83(18) ?
    H2WA O2W H2WB . . 104(3) ?
    H3WA O3W H3WB . . 104(3) ?
    C8 O4 Co1 . . 127.4(2) ?
    C4 O5 C1 . . 95.5(2) ?
    C4 O5 Co1 . . 117.10(17) ?
    C1 O5 Co1 . . 111.96(16) ?
    O5 C1 C2 . . 101.5(2) ?
    O5 C1 C6 . . 102.2(2) ?
    C2 C1 C6 . . 111.5(3) ?
    O5 C1 H1A . . 113.5 ?
    C2 C1 H1A . . 113.5 ?
    C6 C1 H1A . . 113.5 ?
    C1 C2 C3 . . 102.2(3) ?
    C1 C2 H2A . . 111.3 ?
    C3 C2 H2A . . 111.3 ?
    C1 C2 H2B . . 111.3 ?
    C3 C2 H2B . . 111.3 ?
    H2A C2 H2B . . 109.2 ?
    C4 C3 C2 . . 101.5(2) ?
    C4 C3 H3A . . 111.5 ?
    C2 C3 H3A . . 111.5 ?
    C4 C3 H3B . . 111.5 ?
    C2 C3 H3B . . 111.5 ?
    H3A C3 H3B . . 109.3 ?
    O5 C4 C3 . . 102.3(2) ?
    O5 C4 C5 . . 101.9(2) ?
    C3 C4 C5 . . 111.7(3) ?
    O5 C4 H4A . . 113.3 ?
    C3 C4 H4A . . 113.3 ?
    C5 C4 H4A . . 113.3 ?
    C8 C5 C4 . . 110.4(2) ?
    C8 C5 C6 . . 115.9(2) ?
    C4 C5 C6 . . 100.7(2) ?
    C8 C5 H5A . . 109.8 ?
    C4 C5 H5A . . 109.8 ?
    C6 C5 H5A . . 109.8 ?
    C7 C6 C1 . . 113.9(2) ?
    C7 C6 C5 . . 112.7(2) ?
    C1 C6 C5 . . 101.1(2) ?
    C7 C6 H6A . . 109.6 ?
    C1 C6 H6A . . 109.6 ?
    C5 C6 H6A . . 109.6 ?
    O1 C7 O2 . . 124.1(3) ?
    O1 C7 C6 . . 118.3(3) ?
    O2 C7 C6 . . 117.7(3) ?
    O3 C8 O4 . . 123.0(3) ?
    O3 C8 C5 . . 118.9(3) ?
    O4 C8 C5 . . 118.0(3) ?
    C14 C9 C10 . . 118.4(3) ?
    C14 C9 H9A . . 120.8 ?
    C10 C9 H9A . . 120.8 ?
    C9 C10 C11 . . 120.3(3) ?
    C9 C10 H10A . . 119.8 ?
    C11 C10 H10A . . 119.8 ?
    C10 C11 C12 . . 121.7(3) ?
    C10 C11 H11A . . 119.1 ?
    C12 C11 H11A . . 119.1 ?
    C13 C12 C11 . . 117.7(3) ?
    C13 C12 H12A . . 121.1 ?
    C11 C12 H12A . . 121.1 ?
    C12 C13 N1 . . 126.7(3) ?
    C12 C13 C14 . . 121.1(3) ?
    N1 C13 C14 . . 112.2(3) ?
    C9 C14 C13 . . 120.7(3) ?
    C9 C14 S1 . . 128.9(3) ?
    C13 C14 S1 . . 110.4(2) ?
    N2 C15 N1 . . 123.8(3) ?
    N2 C15 S1 . . 123.3(2) ?
    N1 C15 S1 . . 112.9(2) ?
loop_
    _geom_torsion_atom_site_label_1
    _geom_torsion_atom_site_label_2
    _geom_torsion_atom_site_label_3
    _geom_torsion_atom_site_label_4
    _geom_torsion_site_symmetry_1
    _geom_torsion_site_symmetry_2
    _geom_torsion_site_symmetry_3
    _geom_torsion_site_symmetry_4
    _geom_torsion
    _geom_torsion_publ_flag
    O4 Co1 O2 C7 . . . . -42.6(2) ?
    O4 Co1 O2 C7 2_655 . . . 137.4(2) ?
    O5 Co1 O2 C7 2_655 . . . -134.8(2) ?
    O5 Co1 O2 C7 . . . . 45.2(2) ?
    O2 Co1 O4 C8 . . . . 58.0(2) ?
    O2 Co1 O4 C8 2_655 . . . -122.0(2) ?
    O5 Co1 O4 C8 2_655 . . . 148.6(2) ?
    O5 Co1 O4 C8 . . . . -31.4(2) ?
    O4 Co1 O5 C4 . . . . -10.50(18) ?
    O4 Co1 O5 C4 2_655 . . . 169.50(18) ?
    O2 Co1 O5 C4 . . . . -98.23(18) ?
    O2 Co1 O5 C4 2_655 . . . 81.77(18) ?
    O4 Co1 O5 C1 . . . . 98.29(18) ?
    O4 Co1 O5 C1 2_655 . . . -81.71(18) ?
    O2 Co1 O5 C1 . . . . 10.55(18) ?
    O2 Co1 O5 C1 2_655 . . . -169.45(18) ?
    C4 O5 C1 C2 . . . . -57.1(3) ?
    Co1 O5 C1 C2 . . . . -179.28(17) ?
    C4 O5 C1 C6 . . . . 58.2(2) ?
    Co1 O5 C1 C6 . . . . -64.0(2) ?
    O5 C1 C2 C3 . . . . 35.8(3) ?
    C6 C1 C2 C3 . . . . -72.4(3) ?
    C1 C2 C3 C4 . . . . -0.9(3) ?
    C1 O5 C4 C3 . . . . 56.9(3) ?
    Co1 O5 C4 C3 . . . . 175.04(17) ?
    C1 O5 C4 C5 . . . . -58.7(3) ?
    Co1 O5 C4 C5 . . . . 59.4(2) ?
    C2 C3 C4 O5 . . . . -34.6(3) ?
    C2 C3 C4 C5 . . . . 73.7(3) ?
    O5 C4 C5 C8 . . . . -86.5(3) ?
    C3 C4 C5 C8 . . . . 165.0(3) ?
    O5 C4 C5 C6 . . . . 36.5(3) ?
    C3 C4 C5 C6 . . . . -72.0(3) ?
    O5 C1 C6 C7 . . . . 86.2(3) ?
    C2 C1 C6 C7 . . . . -166.0(3) ?
    O5 C1 C6 C5 . . . . -34.9(3) ?
    C2 C1 C6 C5 . . . . 72.9(3) ?
    C8 C5 C6 C7 . . . . -3.8(3) ?
    C4 C5 C6 C7 . . . . -122.9(3) ?
    C8 C5 C6 C1 . . . . 118.2(3) ?
    C4 C5 C6 C1 . . . . -0.9(3) ?
    Co1 O2 C7 O1 . . . . 139.8(2) ?
    Co1 O2 C7 C6 . . . . -40.9(3) ?
    C1 C6 C7 O1 . . . . 152.8(3) ?
    C5 C6 C7 O1 . . . . -92.7(3) ?
    C1 C6 C7 O2 . . . . -26.5(4) ?
    C5 C6 C7 O2 . . . . 87.9(3) ?
    Co1 O4 C8 O3 . . . . -167.9(2) ?
    Co1 O4 C8 C5 . . . . 16.1(4) ?
    C4 C5 C8 O3 . . . . -128.2(3) ?
    C6 C5 C8 O3 . . . . 118.2(3) ?
    C4 C5 C8 O4 . . . . 48.0(3) ?
    C6 C5 C8 O4 . . . . -65.7(3) ?
    C14 C9 C10 C11 . . . . -0.3(5) ?
    C9 C10 C11 C12 . . . . 0.4(5) ?
    C10 C11 C12 C13 . . . . -0.5(5) ?
    C11 C12 C13 N1 . . . . -179.8(3) ?
    C11 C12 C13 C14 . . . . 0.5(5) ?
    C15 N1 C13 C12 . . . . 179.5(3) ?
    C15 N1 C13 C14 . . . . -0.8(4) ?
    C10 C9 C14 C13 . . . . 0.4(5) ?
    C10 C9 C14 S1 . . . . 180.0(3) ?
    C12 C13 C14 C9 . . . . -0.5(5) ?
    N1 C13 C14 C9 . . . . 179.7(3) ?
    C12 C13 C14 S1 . . . . 179.8(2) ?
    N1 C13 C14 S1 . . . . 0.1(3) ?
    C15 S1 C14 C9 . . . . -179.2(3) ?
    C15 S1 C14 C13 . . . . 0.5(2) ?
    C13 N1 C15 N2 . . . . -179.9(3) ?
    C13 N1 C15 S1 . . . . 1.2(3) ?
    C14 S1 C15 N2 . . . . -179.9(3) ?
    C14 S1 C15 N1 . . . . -0.9(2) ?
loop_
    _geom_hbond_atom_site_label_D
    _geom_hbond_atom_site_label_H
    _geom_hbond_atom_site_label_A
    _geom_hbond_site_symmetry_A
    _geom_hbond_distance_DH
    _geom_hbond_distance_HA
    _geom_hbond_distance_DA
    _geom_hbond_angle_DHA
    N1 H1N O1 2_656 0.84(2) 1.85(2) 2.675(3) 169(3)
    N2 H2C O2 2_656 0.86 2.00 2.851(3) 172.6
    N2 H2D O2W 2_666 0.86 2.01 2.828(4) 159.5
    O1W H1WA O3W 2_666 0.82(2) 2.21(2) 3.030(4) 176(4)
    O1W H1WB O3W 1_455 0.84(4) 1.94(2) 2.769(4) 171(5)
    O2W H2WA O3 . 0.85(2) 1.85(2) 2.686(3) 167(4)
    O2W H2WB O1W . 0.83(2) 1.95(2) 2.772(4) 171(4)
    O3W H3WA O1 . 0.84(2) 2.01(2) 2.815(3) 160(4)
    O3W H3WB O2W . 0.83(4) 1.96(4) 2.790(4) 178(4)
data_global
_journal_date_recd_electronic     2010-05-13
_journal_date_accepted     2010-06-01
_journal_name_full     'Acta Crystallographica, Section E'
_journal_year     2010
_journal_volume     66
_journal_issue      7
_journal_page_first     m763
_journal_page_last     m764
_journal_paper_category     QM
_journal_coeditor_code     WM2351
_publ_contact_author_name     'Qiu-Yue Lin'
_publ_contact_author_address
;
  Zhejiang Key Laboratory for Reactive Chemistry on Solid Surfaces,
  Institute of Physical Chemistry,
  Zhejiang Normal University,
  Jinhua, Zhejiang 321004,
  People's Republic of China
  College of Chemistry and Life Science,
  Zhejiang Normal University,
  Jinhua 321004, Zhejiang,
  People's Republic of China
;
_publ_contact_author_email     'sky51@zjnu.cn'
_publ_contact_author_fax     '86-579-82282269'
_publ_contact_author_phone     '86-579-82283353'
_publ_section_title
;
Bis(2-amino-3<i>H</i>-benzothiazolium)
bis(7-oxabicyclo[2.2.1]heptane-2,3-dicarboxylato)cobaltate(II) hexahydrate
;
loop_
    _publ_author_name
    _publ_author_address
    'Na Wang'
;
  Zhejiang Key Laboratory for Reactive Chemistry on Solid Surfaces,
  Institute of Physical Chemistry,
  Zhejiang Normal University,
  Jinhua, Zhejiang 321004,
  People's Republic of China
and
  College of Chemistry and Life Science,
  Zhejiang Normal University,
  Jinhua 321004, Zhejiang,
  People's Republic of China
;
    'Qiu-Yue Lin'
;
  Zhejiang Key Laboratory for Reactive Chemistry on Solid Surfaces,
  Institute of Physical Chemistry,
  Zhejiang Normal University,
  Jinhua, Zhejiang 321004,
  People's Republic of China
and
  College of Chemistry and Life Science,
  Zhejiang Normal University,
  Jinhua 321004, Zhejiang,
  People's Republic of China
;
    'Jie Feng'
;
  College of Chemistry and Life Science,
  Zhejiang Normal University,
  Jinhua 321004, Zhejiang,
  People's Republic of China
;
    'Shi-Kun Li'
;
  Zhejiang Key Laboratory for Reactive Chemistry on Solid Surfaces,
  Institute of Physical Chemistry,
  Zhejiang Normal University,
  Jinhua, Zhejiang 321004,
  People's Republic of China
and
  College of Chemistry and Life Science,
  Zhejiang Normal University,
  Jinhua 321004, Zhejiang,
  People's Republic of China
;
    'Jun-Jun Zhao'
;
  College of Chemistry and Life Science,
  Zhejiang Normal University,
  Jinhua 321004, Zhejiang,
  People's Republic of China
;
