# Supplementary material for: Bis(2-amino-3H-benzothia­zolium) bis­(7-oxabicyclo­[2.2.1]heptane-2,3-dicarboxyl­ato)cobaltate(II) hexa­hydrate
Source: Acta Crystallogr Sect E Struct Rep Online. 2010 Jun 9;66(Pt 7):m763–4. doi: 10.1107/S1600536810020921 (PMC3006894; doi:10.1107/S1600536810020921)
Supplement: Supplementary file 2 [file e-66-0m763-Isup2.hkl]

# 
# h,k,l, Fc-squared, Fo-squared, sigma(Fo-squared) and status flag 
# 
data_I
_shelx_title ' b in P1                          P-1' 
_shelx_refln_list_code          4 
_shelx_F_calc_maximum      127.47 
_exptl_crystal_F_000       437.00 
_reflns_d_resolution_high  0.7681 
 
loop_ 
 _symmetry_equiv_pos_as_xyz 
 'x, y, z' 
 '-x, -y, -z' 
 
_cell_length_a     6.6924 
_cell_length_b    10.1294 
_cell_length_c    13.1860 
_cell_angle_alpha  90.094 
_cell_angle_beta   91.112 
_cell_angle_gamma  99.314 
 
_shelx_F_squared_multiplier     1.000 
 
loop_ 
 _refln_index_h 
 _refln_index_k 
 _refln_index_l 
 _refln_F_squared_calc 
 _refln_F_squared_meas 
 _refln_F_squared_sigma 
 _refln_observed_status 
   1   0   0     3730.90     3961.99     66.35 o 
   2   0   0    10178.56    10657.73    157.05 o 
   3   0   0       54.70       57.59      7.27 o 
   4   0   0      490.13      507.18     17.46 o 
   5   0   0      278.88      265.16     22.43 o 
   6   0   0      380.48      390.92     27.72 o 
   7   0   0      100.11      116.50     28.18 o 
   8   0   0        3.70      -12.79     19.42 o 
  -8   1   0       21.68       20.52     16.46 o 
  -7   1   0        0.69       -1.82     10.74 o 
  -6   1   0       30.50       24.33     12.14 o 
  -5   1   0      406.76      411.49     16.01 o 
  -4   1   0     3554.10     3429.87     63.70 o 
  -3   1   0      925.12      973.70     17.39 o 
  -2   1   0    16247.96    17480.09    284.48 o 
  -1   1   0     1369.32     1513.96     22.60 o 
   0   1   0     6183.84     7698.13    113.12 o 
   1   1   0      174.03      160.86      6.90 o 
   2   1   0      885.58      843.85     16.86 o 
   3   1   0      103.93       73.36      6.51 o 
   5   1   0       81.03       93.59     14.55 o 
   6   1   0        3.71       -4.49      7.96 o 
   7   1   0       43.36       62.98     16.37 o 
   8   1   0       26.59       26.38     21.33 o 
  -8   2   0       87.25       66.42     37.14 o 
  -7   2   0        6.34        9.19     22.75 o 
  -6   2   0       67.61       49.61     14.53 o 
  -5   2   0      241.07      272.66     11.95 o 
  -4   2   0     2074.80     2149.90     33.54 o 
  -3   2   0     3044.33     3100.26     41.47 o 
  -2   2   0        9.79       22.96      3.43 o 
  -1   2   0        3.59       -1.41      1.41 o 
   0   2   0      139.38      133.44      3.62 o 
   1   2   0      698.47      777.85     20.67 o 
   2   2   0      654.62      596.48     14.49 o 
   3   2   0     2951.42     2894.10     44.69 o 
   4   2   0      976.40      909.35     21.22 o 
   5   2   0       23.71       15.96      6.62 o 
   6   2   0        0.48        1.41      8.32 o 
   7   2   0       19.36        1.85     17.41 o 
   8   2   0       16.67       15.52     22.71 o 
  -8   3   0       39.44       23.17     17.19 o 
  -7   3   0      109.05      105.83     28.71 o 
  -6   3   0       83.70       89.49     10.89 o 
  -5   3   0       32.18       32.78      7.46 o 
  -4   3   0       74.89       84.78      5.16 o 
  -3   3   0       74.50       73.50      4.04 o 
  -2   3   0      464.03      467.54      7.49 o 
  -1   3   0     3290.01     3774.27     45.92 o 
   0   3   0        7.50        3.84      2.58 o 
   1   3   0      383.06      431.69     45.07 o 
   2   3   0      764.96      862.38     19.75 o 
   3   3   0        9.27       21.05      8.43 o 
   4   3   0        0.65        4.06      4.37 o 
   5   3   0      141.15      127.92     14.15 o 
   6   3   0      228.37      246.21     19.76 o 
   7   3   0       11.69        7.30     22.28 o 
  -8   4   0        2.86        8.99     13.82 o 
  -7   4   0       32.36       25.03     24.37 o 
  -6   4   0      186.12      169.49     21.25 o 
  -5   4   0      159.73      183.17     13.25 o 
  -4   4   0       68.21       68.30      5.80 o 
  -3   4   0      230.47      240.13      8.12 o 
  -2   4   0     4254.70     5198.93     68.32 o 
  -1   4   0      308.67      321.87      6.53 o 
   0   4   0      485.60      527.70     10.29 o 
   1   4   0     3367.41     3402.35     73.29 o 
   2   4   0      190.59      173.69      7.24 o 
   3   4   0        5.60       25.18      6.26 o 
   4   4   0      245.20      274.83     15.48 o 
   5   4   0      588.33      587.52     33.08 o 
   6   4   0      181.98      186.32     23.45 o 
   7   4   0        0.21        8.18     20.48 o 
  -8   5   0        4.14        2.83     15.58 o 
  -7   5   0        0.56        1.49     20.28 o 
  -6   5   0       36.28       21.04     11.87 o 
  -5   5   0        1.12       -5.73     14.65 o 
  -4   5   0       78.39       69.65      7.26 o 
  -3   5   0     1106.77     1178.28     20.01 o 
  -2   5   0       16.63       16.75      4.03 o 
   0   5   0      173.07      245.38     13.96 o 
   1   5   0      256.87      264.32     10.04 o 
   2   5   0        8.83        8.41      4.08 o 
   3   5   0      136.86      109.71     11.96 o 
   4   5   0       18.20       26.81      8.03 o 
   5   5   0      330.70      370.05     29.08 o 
   6   5   0       37.13       36.61     21.52 o 
   7   5   0        2.32       16.81     23.86 o 
  -8   6   0       39.21       37.98     29.27 o 
  -7   6   0       84.88      146.48     38.09 o 
  -6   6   0       38.86       34.46     18.22 o 
  -5   6   0      124.27      127.14     17.87 o 
  -4   6   0       99.55       92.96     10.72 o 
  -3   6   0      128.78      147.07      6.98 o 
  -2   6   0        1.82        4.26      3.08 o 
  -1   6   0      564.24      623.01     11.97 o 
   0   6   0     2285.12     2378.17     35.41 o 
   1   6   0      737.14      745.56     23.96 o 
   2   6   0        0.89       -1.61      6.43 o 
   3   6   0      173.17      174.69     13.71 o 
   4   6   0      291.76      333.50     19.09 o 
   5   6   0      228.33      322.31     27.55 o 
   6   6   0       14.04       -8.16     21.27 o 
  -8   7   0       18.47        5.90     26.18 o 
  -7   7   0       15.08       26.68     20.74 o 
  -6   7   0      135.68      175.27     31.80 o 
  -5   7   0      138.65      123.85     28.70 o 
  -4   7   0       62.74       78.51     11.85 o 
  -3   7   0       50.49       44.43      5.41 o 
  -2   7   0       34.18       58.10      8.35 o 
  -1   7   0      489.58      543.58     14.63 o 
   0   7   0     3004.10     3110.81     55.24 o 
   1   7   0      432.98      435.45     15.01 o 
   2   7   0      515.13      492.48     27.35 o 
   3   7   0      128.02      133.97     15.29 o 
   4   7   0      750.91      848.82     42.27 o 
   5   7   0      119.69      136.46     22.74 o 
   6   7   0        0.62       34.47     24.51 o 
  -7   8   0        1.14      -10.01     14.73 o 
  -6   8   0       15.48       -6.21     12.94 o 
  -5   8   0       41.79       53.39     14.96 o 
  -4   8   0      318.44      309.58     74.66 o 
  -3   8   0      256.80      284.20     22.02 o 
  -2   8   0       43.56       59.98      6.79 o 
  -1   8   0      102.35      117.47     13.17 o 
   0   8   0     1132.83     1140.96     47.41 o 
   1   8   0      509.37      496.26     17.46 o 
   2   8   0        6.97       -5.60      7.25 o 
   3   8   0      141.94      173.64     18.98 o 
   4   8   0      112.76      135.26     30.07 o 
   5   8   0       20.06       19.65     17.43 o 
  -7   9   0       26.20       -4.71     26.02 o 
  -6   9   0        3.21       -2.11     13.76 o 
  -5   9   0        3.17       10.01     13.57 o 
  -4   9   0      262.05      322.70     27.71 o 
  -3   9   0      206.14      216.58     14.28 o 
  -2   9   0       29.89       22.79      8.03 o 
  -1   9   0       23.54       12.47      9.69 o 
   0   9   0        0.90        3.46      7.65 o 
   1   9   0      232.49      216.97     21.60 o 
   2   9   0      338.24      316.63     27.71 o 
   3   9   0      228.98      193.78     23.99 o 
   4   9   0        5.97       -7.28     19.47 o 
   5   9   0        0.74        4.93     22.19 o 
  -6  10   0       12.30        0.92     15.42 o 
  -5  10   0        4.30        8.74     14.08 o 
  -4  10   0       41.74       30.30     14.71 o 
  -3  10   0      178.69      159.25     28.13 o 
  -2  10   0      464.19      485.83     26.94 o 
  -1  10   0       13.87       20.95      9.17 o 
   0  10   0        8.67        3.15      8.39 o 
   1  10   0        0.44        4.38     10.99 o 
   2  10   0       15.91       28.00     13.84 o 
   3  10   0       34.81       42.72     16.39 o 
   4  10   0       61.97       73.17     20.52 o 
  -5  11   0        0.65       -4.32     16.13 o 
  -4  11   0        0.16      -18.09     20.82 o 
  -3  11   0       98.63      108.10     20.08 o 
  -2  11   0      212.47      263.08     21.38 o 
  -1  11   0      151.84      195.36     17.20 o 
   0  11   0      156.61      163.60     23.92 o 
   1  11   0       12.05        1.74     13.25 o 
   2  11   0        4.80       -4.13     14.01 o 
   3  11   0        0.74        2.14     17.58 o 
  -3  12   0       59.55       28.55     22.01 o 
  -2  12   0        1.41       -6.35     13.75 o 
  -1  12   0        2.74        0.16     11.68 o 
   0  12   0       49.14       54.95     18.21 o 
   1  12   0      257.02      238.07     29.00 o 
   2  12   0       77.33      102.15     22.52 o 
  -2  13   0        5.58        2.63     22.57 o 
  -1  13   0       16.19       32.63     16.37 o 
   0  13   0       27.78       39.25     26.56 o 
   1 -13   1       54.25       40.14     18.82 o 
   2 -13   1        0.37       21.49     24.35 o 
  -2 -12   1        8.26       30.06     19.00 o 
  -1 -12   1       58.99       16.06     17.09 o 
   0 -12   1       12.89       15.81     15.47 o 
   1 -12   1      134.76       81.50     16.11 o 
   2 -12   1      213.02      190.51     20.10 o 
   3 -12   1       89.07       69.86     26.22 o 
  -3 -11   1       53.18       97.80     22.21 o 
  -2 -11   1      109.48       97.35     21.90 o 
  -1 -11   1        2.21       12.91     13.01 o 
   0 -11   1       28.40       42.98     15.01 o 
   1 -11   1       11.35       18.27     11.47 o 
   2 -11   1      112.80      113.01     30.64 o 
   3 -11   1      153.98      140.60     30.53 o 
   4 -11   1      128.26      109.51     30.37 o 
   5 -11   1      101.71       51.61     26.25 o 
  -4 -10   1        3.26       20.58     16.39 o 
  -3 -10   1       16.15        7.33     14.90 o 
  -2 -10   1      142.75      143.33     22.75 o 
  -1 -10   1      165.93      200.66     68.05 o 
   0 -10   1      389.91      415.32     36.69 o 
   1 -10   1       65.91       52.86      9.27 o 
   2 -10   1        2.26       12.10      9.76 o 
   3 -10   1      216.94      156.91     22.58 o 
   4 -10   1      140.23      163.46     22.67 o 
   5 -10   1      555.96      559.51     69.29 o 
   6 -10   1       97.95      113.11     22.27 o 
  -5  -9   1        1.33       -8.25     15.39 o 
  -4  -9   1        6.09       10.08     15.13 o 
  -3  -9   1       89.89      105.14     20.98 o 
  -2  -9   1       20.07       26.45     19.37 o 
  -1  -9   1        0.91        1.24      7.65 o 
   0  -9   1      270.37      245.35     16.75 o 
   1  -9   1     1067.49     1089.87     31.81 o 
   2  -9   1        3.70        7.82      6.48 o 
   3  -9   1      424.54      383.34     18.38 o 
   4  -9   1        0.40       18.06     13.20 o 
   5  -9   1       81.08       52.16     16.29 o 
   6  -9   1       83.62       97.98     20.58 o 
   7  -9   1       45.40       37.46     28.82 o 
  -5  -8   1        0.80       -2.48     15.11 o 
  -4  -8   1      300.59      361.09     42.26 o 
  -3  -8   1     1282.45     1259.68     38.12 o 
  -2  -8   1       13.75       16.99      7.93 o 
  -1  -8   1      107.45      124.18     12.73 o 
   0  -8   1       62.26      100.89     13.90 o 
   1  -8   1     1190.19     1230.34     25.52 o 
   2  -8   1      796.35      845.49     18.82 o 
   3  -8   1      432.27      466.14     19.43 o 
   4  -8   1        1.10       -1.94      8.34 o 
   5  -8   1       15.18        2.50     11.50 o 
   6  -8   1       32.07       14.77     15.00 o 
   7  -8   1       22.73       21.22     16.28 o 
  -6  -7   1        8.43       -0.74     27.33 o 
  -5  -7   1       16.90       17.31     15.55 o 
  -4  -7   1        2.73       15.29      9.54 o 
  -3  -7   1        7.41       11.00      8.52 o 
  -2  -7   1      321.75      351.95     18.51 o 
  -1  -7   1      189.64      212.03     12.31 o 
   0  -7   1       16.64       18.37     13.06 o 
   1  -7   1      168.39      188.16      9.68 o 
   2  -7   1      312.40      340.87     11.88 o 
   3  -7   1        9.90        4.35      4.23 o 
   4  -7   1       94.65      108.81     10.47 o 
   5  -7   1       74.58       80.45     16.21 o 
   6  -7   1       84.70       58.74     37.14 o 
   7  -7   1       41.60       23.00     16.23 o 
  -6  -6   1      361.05      377.81     50.56 o 
  -5  -6   1       97.98      139.98     20.93 o 
  -4  -6   1       97.60       80.83     11.78 o 
  -3  -6   1      103.56      107.93     11.60 o 
  -2  -6   1      573.23      553.10     24.04 o 
  -1  -6   1      679.02      720.91     16.08 o 
   0  -6   1     2011.23     2046.28     31.61 o 
   1  -6   1      314.15      320.70     10.01 o 
   2  -6   1      127.88      139.15      7.57 o 
   3  -6   1       90.27       94.88      6.41 o 
   4  -6   1      109.06      101.80     14.74 o 
   5  -6   1       68.17       76.73     27.67 o 
   6  -6   1      178.53      158.13     21.79 o 
   7  -6   1       53.43       32.54     16.69 o 
   8  -6   1       17.90       -3.79     25.01 o 
  -7  -5   1        0.37        7.19     26.13 o 
  -6  -5   1      177.87       98.11     29.78 o 
  -5  -5   1      460.66      520.94     24.33 o 
  -4  -5   1       16.75       16.65      7.13 o 
  -3  -5   1       84.77       86.69      9.75 o 
  -2  -5   1       66.15       57.98      6.45 o 
  -1  -5   1      326.70      347.93     10.96 o 
   0  -5   1       11.77       17.86      3.41 o 
   1  -5   1       18.67       21.69      3.83 o 
   2  -5   1      845.95      849.73     15.77 o 
   3  -5   1      997.49     1093.01     20.56 o 
   4  -5   1       16.81       22.52      4.91 o 
   5  -5   1       63.46       64.38     13.41 o 
   6  -5   1       23.72       27.12     12.59 o 
   7  -5   1        1.93       -0.98     12.63 o 
   8  -5   1        3.00       14.54     16.28 o 
  -7  -4   1        7.50       12.30     22.53 o 
  -6  -4   1      168.12      182.13     23.09 o 
  -5  -4   1       52.60       67.61     10.04 o 
  -4  -4   1       13.73       21.61      9.89 o 
  -3  -4   1     1261.93     1261.52     24.67 o 
  -2  -4   1      915.95      891.47     18.16 o 
  -1  -4   1      427.71      723.88     51.34 o 
   0  -4   1      142.28      159.81      5.74 o 
   1  -4   1      563.03      527.48      9.62 o 
   2  -4   1     1206.65     1391.98     23.68 o 
   3  -4   1      249.76      239.68      8.52 o 
   4  -4   1      411.16      442.52     13.20 o 
   5  -4   1       31.93       30.04      6.48 o 
   6  -4   1       21.24       18.91     11.41 o 
   7  -4   1       25.32       13.50     13.58 o 
   8  -4   1        6.82        1.47     14.49 o 
  -7  -3   1      158.00      164.98     35.46 o 
  -6  -3   1       98.61      159.48     30.98 o 
  -5  -3   1       68.37       41.15      9.84 o 
  -4  -3   1        1.50        3.39      4.57 o 
  -3  -3   1       50.61       83.64      9.94 o 
  -2  -3   1      238.96      720.34     37.13 o 
  -1  -3   1     2818.03     2837.31     41.91 o 
   0  -3   1     1771.20     2079.84     37.81 o 
   1  -3   1        0.53        5.76      2.42 o 
   2  -3   1      227.61      228.44      5.69 o 
   3  -3   1        3.67        2.03      1.62 o 
   4  -3   1      307.92      303.91     12.24 o 
   5  -3   1      568.46      543.93     17.70 o 
   6  -3   1      313.75      297.78     25.56 o 
   7  -3   1        0.10       -2.54     11.55 o 
   8  -3   1        2.46      -12.66     13.72 o 
  -8  -2   1       41.36       49.70     29.60 o 
  -7  -2   1       42.00       47.72     22.37 o 
  -6  -2   1       62.47       91.00     15.58 o 
  -5  -2   1       82.94       97.19      9.82 o 
  -4  -2   1      243.41      284.67     13.19 o 
  -3  -2   1      595.63      678.08     17.88 o 
  -2  -2   1     1732.40     1806.63     28.81 o 
   0  -2   1      735.11      799.92     21.22 o 
   1  -2   1     4441.82     4808.16     56.97 o 
   2  -2   1       42.52       53.38      2.45 o 
   3  -2   1      135.95      245.67     24.95 o 
   4  -2   1      275.93      315.92     17.52 o 
   5  -2   1      674.12      713.30     25.80 o 
   6  -2   1       28.63       19.91     12.42 o 
   7  -2   1        3.65       -1.66     11.64 o 
   8  -2   1        2.63       -7.52     14.10 o 
  -8  -1   1       10.80       29.42     23.41 o 
  -7  -1   1       16.95        9.97     24.02 o 
  -6  -1   1       26.33       12.50      8.10 o 
  -5  -1   1       38.60       34.87      6.93 o 
  -4  -1   1      860.25      915.66     23.74 o 
  -3  -1   1     1964.62     1947.49     34.65 o 
  -2  -1   1      247.03      298.07     24.42 o 
  -1  -1   1      203.05      206.10      9.05 o 
   0  -1   1      297.76      328.08      6.28 o 
   1  -1   1     5045.28     5235.72     65.44 o 
   2  -1   1      807.37      851.93     16.97 o 
   3  -1   1      273.06      263.14      6.39 o 
   4  -1   1       48.61      142.04     21.00 o 
   5  -1   1        1.39       -4.51      5.23 o 
   6  -1   1      208.19      246.85     18.37 o 
   7  -1   1      142.57      175.63     31.69 o 
   8  -1   1       28.57       34.10     16.97 o 
  -8   0   1       34.39       27.44     18.83 o 
  -7   0   1       53.82       59.85     16.59 o 
  -6   0   1      139.76      105.31     16.60 o 
  -5   0   1      157.67      173.79     11.04 o 
  -4   0   1      455.61      498.05     35.85 o 
  -3   0   1       33.39       36.50      4.37 o 
  -2   0   1     7959.48     8173.50    110.74 o 
  -1   0   1     1161.39     1082.09     22.59 o 
   0   0   1      842.09      680.29     25.67 o 
   1   0   1      210.08      213.18      6.87 o 
   2   0   1     3557.06     3444.40     60.04 o 
   3   0   1       66.49       48.52      5.23 o 
   4   0   1        9.74       22.50      5.03 o 
   5   0   1      126.97      132.11     10.61 o 
   6   0   1       33.57       26.05     12.59 o 
   7   0   1        1.50       -4.00     11.66 o 
   8   0   1       28.24       24.90     24.48 o 
  -8   1   1        2.73       12.33     16.10 o 
  -7   1   1       56.74       38.19     14.92 o 
  -6   1   1     1066.97     1022.86     43.55 o 
  -5   1   1       18.77       38.78      8.29 o 
  -4   1   1     1898.08     2270.42     50.90 o 
  -3   1   1       38.78       93.05     10.64 o 
  -2   1   1     6485.43     6610.86     98.08 o 
  -1   1   1     7772.02     7451.20    140.97 o 
   0   1   1       44.87       33.25      1.40 o 
   1   1   1     1584.96     1463.71     27.58 o 
   2   1   1      124.02      128.83      6.39 o 
   3   1   1      592.08      575.92     16.16 o 
   4   1   1     1503.60     1533.28     34.36 o 
   5   1   1      743.83      786.97     23.81 o 
   6   1   1        8.58       11.22      9.68 o 
   7   1   1        8.78       -8.37      9.36 o 
   8   1   1        1.20       -0.02     20.68 o 
  -8   2   1       77.27       56.92     18.88 o 
  -7   2   1        7.08       -0.66     12.42 o 
  -6   2   1     1218.76     1145.19     47.07 o 
  -5   2   1     1174.27     1150.38     30.77 o 
  -4   2   1      436.04      622.70     20.67 o 
  -3   2   1      614.40      620.10     36.82 o 
  -2   2   1     1401.52     1486.12     22.18 o 
  -1   2   1     3407.26     3656.60     37.34 o 
   0   2   1     1295.20     1399.42     17.62 o 
   1   2   1     1194.53     1158.12     23.93 o 
   2   2   1      128.93      124.24      6.24 o 
   3   2   1        3.71       -2.89      3.34 o 
   4   2   1       28.85       37.38      7.41 o 
   5   2   1        6.91        8.69      6.29 o 
   6   2   1       23.06       15.76      9.42 o 
   7   2   1       94.82       48.30     16.34 o 
  -8   3   1      128.72       88.65     21.66 o 
  -7   3   1        8.86       -1.43     12.01 o 
  -6   3   1      827.57      841.28     28.37 o 
  -5   3   1      623.30      683.46     30.03 o 
  -4   3   1        2.85        0.03      2.70 o 
  -3   3   1      854.03      842.14     16.53 o 
  -2   3   1      742.51      702.70     12.80 o 
  -1   3   1      232.40      290.20      5.61 o 
   0   3   1      926.97     1060.45     18.20 o 
   1   3   1     3234.03     3151.34     82.52 o 
   2   3   1     1625.22     1474.31     25.23 o 
   3   3   1     1119.47     1114.44     21.84 o 
   4   3   1      249.94      241.97     11.26 o 
   5   3   1      148.24      147.69     14.71 o 
   6   3   1       34.89       19.02     10.26 o 
   7   3   1       83.70       75.90     19.79 o 
  -8   4   1        4.99      -13.65     13.68 o 
  -7   4   1       27.15       39.27     15.02 o 
  -6   4   1       23.30       37.55     12.93 o 
  -5   4   1      254.04      248.61     14.94 o 
  -4   4   1      219.43      248.89     13.70 o 
  -3   4   1     1739.18     1915.62     24.44 o 
  -2   4   1     2303.72     2552.48     31.14 o 
  -1   4   1      234.41      271.88      5.92 o 
   0   4   1       35.74       37.46      2.28 o 
   1   4   1     1085.48     1226.38     22.34 o 
   2   4   1        9.24        7.05      4.39 o 
   3   4   1     1482.08     1479.42     27.67 o 
   4   4   1     1013.34     1062.02     29.20 o 
   5   4   1      110.46      129.61     14.81 o 
   6   4   1        1.46        2.24     12.56 o 
   7   4   1        6.96        1.74     20.89 o 
  -8   5   1       41.16       33.40     18.47 o 
  -7   5   1      183.31      191.68     24.73 o 
  -6   5   1        9.92        1.93     10.00 o 
  -5   5   1       45.55       38.52     12.39 o 
  -4   5   1       16.06       13.74      6.19 o 
  -3   5   1      274.73      281.25      8.26 o 
  -2   5   1      873.15      945.97     14.79 o 
  -1   5   1     2602.54     3111.11     40.23 o 
   0   5   1     1389.90     1417.31     24.03 o 
   1   5   1       16.27       23.32      3.38 o 
   2   5   1      380.09      380.67     16.27 o 
   3   5   1      259.81      264.43     17.70 o 
   4   5   1      300.11      301.99     25.79 o 
   5   5   1      542.47      558.05     34.90 o 
   6   5   1       79.21       92.41     29.13 o 
   7   5   1        9.59       31.34     26.58 o 
  -8   6   1       29.29       61.26     30.23 o 
  -7   6   1       55.77       38.05     16.37 o 
  -6   6   1       28.82       52.08     14.72 o 
  -5   6   1      470.38      585.84     37.90 o 
  -4   6   1       86.92       96.91     11.28 o 
  -3   6   1       88.94       91.71      5.61 o 
  -2   6   1      260.64      292.06      7.87 o 
  -1   6   1      487.10      533.23     12.99 o 
   0   6   1     1375.71     1450.78     23.65 o 
   1   6   1      419.54      382.39     12.16 o 
   2   6   1      113.87      117.02      9.06 o 
   3   6   1      133.69      128.56     12.03 o 
   4   6   1       94.74       95.43     12.00 o 
   5   6   1       37.44        8.99     19.31 o 
   6   6   1       44.87       27.35     23.97 o 
  -7   7   1        0.10       -4.86     13.93 o 
  -6   7   1       42.09       44.74     15.15 o 
  -5   7   1      193.60      215.86     23.20 o 
  -4   7   1      168.38      180.66     17.44 o 
  -3   7   1       35.14       31.64      5.44 o 
  -2   7   1      480.48      509.50     12.88 o 
  -1   7   1      930.26     1011.83     21.00 o 
   0   7   1      297.22      335.88     13.16 o 
   1   7   1      162.39      154.42     14.57 o 
   2   7   1      628.76      634.77     26.23 o 
   3   7   1      140.40      174.69     18.32 o 
   4   7   1      208.94      202.02     23.59 o 
   5   7   1        3.01       -4.50     14.85 o 
   6   7   1        9.40        9.93     22.28 o 
  -7   8   1        0.51       -9.44     14.42 o 
  -6   8   1      126.59      132.28     21.56 o 
  -5   8   1       25.88       17.66     11.82 o 
  -4   8   1      174.00      158.56     38.42 o 
  -3   8   1       44.17       36.37      7.11 o 
  -2   8   1      931.88      993.00     20.26 o 
  -1   8   1      893.68      918.01     23.28 o 
   0   8   1       53.50       55.60      8.36 o 
   1   8   1       68.39       56.54      7.81 o 
   2   8   1       44.34       39.79      8.06 o 
   3   8   1      413.57      408.40     40.78 o 
   4   8   1      146.89       95.28     25.19 o 
   5   8   1       32.30       42.82     18.50 o 
  -7   9   1        5.19        2.59     25.17 o 
  -6   9   1      400.29      390.03     34.19 o 
  -5   9   1      262.18      232.32     28.02 o 
  -4   9   1       20.38       39.28     14.06 o 
  -3   9   1       26.43       18.17     25.63 o 
  -2   9   1      138.67      146.04     22.50 o 
  -1   9   1      412.57      448.90     20.89 o 
   0   9   1       28.54       22.10      7.97 o 
   1   9   1       89.16       74.37     15.19 o 
   2   9   1      113.64      102.14     25.52 o 
   3   9   1      117.04       80.95     26.36 o 
   4   9   1       42.12       49.22     24.49 o 
   5   9   1       61.80       37.20     28.77 o 
  -6  10   1       32.07       51.61     18.96 o 
  -5  10   1      210.58      198.78     25.73 o 
  -4  10   1       68.34       58.42     23.18 o 
  -3  10   1        0.31        3.38     12.35 o 
  -2  10   1      249.45      265.87     27.05 o 
  -1  10   1       16.73       18.82      8.85 o 
   0  10   1        6.84       -4.13      7.95 o 
   1  10   1       22.63       22.49     20.63 o 
   2  10   1       62.03       52.67     16.11 o 
   3  10   1        5.28        4.04     13.76 o 
   4  10   1       22.70       46.21     26.27 o 
  -5  11   1       10.60       23.30     22.93 o 
  -4  11   1        0.70       -5.92     18.74 o 
  -3  11   1      311.39      350.10     48.69 o 
  -2  11   1      584.35      603.64     37.85 o 
  -1  11   1       18.98       11.62     12.84 o 
   0  11   1       60.54       45.84     16.07 o 
   1  11   1       21.14       35.61     17.39 o 
   2  11   1       26.76       20.49     15.00 o 
   3  11   1      124.19      139.12     24.25 o 
  -3  12   1       45.10       30.26     18.98 o 
  -2  12   1        0.39      -15.52     15.83 o 
  -1  12   1      107.79       76.02     22.13 o 
   0  12   1       99.37      103.78     27.52 o 
   1  12   1        0.27       14.62     16.65 o 
   2  12   1        1.36       -9.84     16.10 o 
  -2  13   1        1.20      -11.98     23.14 o 
  -1  13   1      111.25       51.01     26.83 o 
   1 -13   2       20.35       11.70     16.81 o 
   2 -13   2        0.45        5.47     23.90 o 
  -2 -12   2       18.00       47.96     20.29 o 
  -1 -12   2      140.96      208.35     61.12 o 
   0 -12   2      153.40      188.15     25.87 o 
   1 -12   2       50.63       60.78     20.41 o 
   2 -12   2        4.93        3.21     11.66 o 
   3 -12   2       10.86       28.99     22.14 o 
  -3 -11   2        6.81        3.48     15.74 o 
  -2 -11   2        3.24        7.61     14.33 o 
  -1 -11   2        1.71       -4.33     12.96 o 
   0 -11   2       73.40       26.09     14.87 o 
   1 -11   2      220.56      208.60     24.92 o 
   2 -11   2       48.58       38.65     12.62 o 
   3 -11   2       84.40       93.82     19.01 o 
   4 -11   2      112.18      141.46     32.42 o 
   5 -11   2       33.69       35.34     17.44 o 
  -4 -10   2        9.49      -11.29     15.66 o 
  -3 -10   2       95.83       87.86     20.36 o 
  -2 -10   2       46.18       28.04     14.23 o 
  -1 -10   2        5.64       15.87     13.40 o 
   0 -10   2      145.26      126.40     14.25 o 
   1 -10   2       21.95        9.77      7.70 o 
   2 -10   2        0.57        3.35      7.39 o 
   3 -10   2       86.98      122.62     18.93 o 
   4 -10   2      145.49      134.83     22.63 o 
   5 -10   2        5.62       19.10     15.88 o 
   6 -10   2        0.96        9.85     23.59 o 
  -5  -9   2       17.90       15.97     17.48 o 
  -4  -9   2        5.77        2.85     13.25 o 
  -3  -9   2       38.00       54.58     26.30 o 
  -2  -9   2      359.59      361.31     29.84 o 
  -1  -9   2     1720.14     1748.28     45.93 o 
   0  -9   2      182.33      204.45     15.61 o 
   1  -9   2      595.37      574.13     21.92 o 
   2  -9   2       13.95        8.57      5.79 o 
   3  -9   2      523.67      533.33     25.43 o 
   4  -9   2      451.12      484.81     32.16 o 
   5  -9   2       23.72       13.27     14.31 o 
   6  -9   2        0.24       -0.21     16.26 o 
   7  -9   2        0.40        8.99     25.23 o 
  -5  -8   2      130.06      146.26     23.27 o 
  -4  -8   2        2.47       28.48     14.31 o 
  -3  -8   2      128.67      134.27     20.94 o 
  -2  -8   2      115.57      133.54     15.78 o 
  -1  -8   2     1687.55     1748.15     37.30 o 
   0  -8   2      172.42      202.32     11.57 o 
   1  -8   2        6.66        0.52      4.46 o 
   2  -8   2        9.84       11.49      5.49 o 
   3  -8   2       38.37       38.07      6.63 o 
   4  -8   2       75.80       69.32      9.91 o 
   5  -8   2      120.20      133.82     20.35 o 
   6  -8   2       59.22       53.93     17.30 o 
   7  -8   2        0.50       16.62     14.79 o 
  -6  -7   2       30.04       34.40     30.25 o 
  -5  -7   2      431.79      442.55     34.39 o 
  -4  -7   2      156.53      154.55     18.45 o 
  -3  -7   2      282.44      229.15     16.66 o 
  -2  -7   2      201.99      191.05     17.29 o 
  -1  -7   2      385.67      400.53     14.33 o 
   0  -7   2     1873.96     1904.03     39.58 o 
   1  -7   2     1599.55     1585.63     29.38 o 
   2  -7   2      479.05      528.99     14.74 o 
   3  -7   2       15.61       19.22      6.92 o 
   4  -7   2       64.47       60.39     14.69 o 
   5  -7   2       55.23       55.35     15.30 o 
   6  -7   2      336.14      393.95     32.64 o 
   7  -7   2       98.45      142.75     24.06 o 
  -6  -6   2        1.00       14.26     23.27 o 
  -5  -6   2      352.68      416.08     30.72 o 
  -4  -6   2      256.60      247.10     22.87 o 
  -3  -6   2       54.68       59.18     18.91 o 
  -2  -6   2      162.33      165.13     12.50 o 
  -1  -6   2       40.02       49.02      4.77 o 
   0  -6   2       34.30       33.44      4.42 o 
   1  -6   2      588.60      618.10     14.91 o 
   2  -6   2      608.02      584.64     13.31 o 
   3  -6   2        8.22        9.32      3.84 o 
   4  -6   2       38.06       31.91      7.35 o 
   5  -6   2      102.31       84.41     11.79 o 
   6  -6   2       31.75       39.24     13.80 o 
   7  -6   2       17.84       14.29     14.33 o 
   8  -6   2       41.02       75.56     32.38 o 
  -7  -5   2        0.24       12.89     28.00 o 
  -6  -5   2       23.76       -0.99     20.53 o 
  -5  -5   2       50.87       68.70     11.51 o 
  -4  -5   2       16.46        7.20      6.93 o 
  -3  -5   2     2005.75     1989.13     35.87 o 
  -2  -5   2     1546.03     1520.98     31.22 o 
  -1  -5   2        1.07        1.27      2.62 o 
   0  -5   2      438.02      440.28     10.76 o 
   1  -5   2      286.82      299.19     10.04 o 
   2  -5   2      241.02      278.30      8.37 o 
   3  -5   2     1119.87     1091.61     21.96 o 
   4  -5   2     2271.36     2209.39     41.05 o 
   5  -5   2      680.57      604.19     49.49 o 
   6  -5   2      155.63      119.84     18.85 o 
   7  -5   2      113.98       97.26     19.62 o 
   8  -5   2        4.29       19.89     24.65 o 
  -7  -4   2       45.63       32.22     24.54 o 
  -6  -4   2       48.44       49.83     23.57 o 
  -5  -4   2        4.41       34.71     10.66 o 
  -4  -4   2       22.10       24.45      5.74 o 
  -2  -4   2      219.88      244.52      9.30 o 
  -1  -4   2     1645.78     1631.80     27.45 o 
   0  -4   2     1474.92     1527.68     24.71 o 
   1  -4   2        2.43       -0.65      1.71 o 
   2  -4   2        9.12        6.30      3.92 o 
   3  -4   2      208.89      193.40      7.51 o 
   4  -4   2      447.52      436.99     13.65 o 
   5  -4   2      727.69      680.89     26.55 o 
   6  -4   2       11.14       13.49     11.01 o 
   7  -4   2        0.34        1.02     11.54 o 
   8  -4   2       23.63       14.00     16.19 o 
  -7  -3   2       55.68       83.88     29.45 o 
  -6  -3   2       66.22       93.05     18.05 o 
  -5  -3   2       23.11       32.79      6.53 o 
  -4  -3   2      199.45      229.64     12.79 o 
  -3  -3   2      141.74      139.39      9.23 o 
  -2  -3   2      697.64      742.47     15.66 o 
  -1  -3   2      290.64      305.36      8.24 o 
   0  -3   2     1808.47     1747.29     24.54 o 
   1  -3   2     3610.13     3800.69     46.71 o 
   2  -3   2       12.91        8.42      2.22 o 
   3  -3   2       13.46       15.98      2.79 o 
   4  -3   2     1694.80     1660.69     31.63 o 
   5  -3   2      115.93      120.54     14.69 o 
   6  -3   2       59.10       41.88     18.99 o 
   7  -3   2      122.02      160.71     25.76 o 
   8  -3   2       42.01       21.76     27.48 o 
  -8  -2   2       94.97       72.32     30.35 o 
  -7  -2   2       42.96       64.71     17.64 o 
  -6  -2   2        1.55        9.76     11.15 o 
  -5  -2   2      121.44      131.46     11.92 o 
  -4  -2   2      179.14      204.46     12.72 o 
  -3  -2   2      940.72      899.19     30.24 o 
  -2  -2   2     1358.21     1433.73     31.82 o 
  -1  -2   2      598.59      595.44     13.37 o 
   0  -2   2        3.20       -0.24      1.58 o 
   1  -2   2     2992.98     3376.86     41.21 o 
   2  -2   2     1410.50     1573.63     21.29 o 
   3  -2   2     2094.59     2150.24     33.48 o 
   4  -2   2      194.37      199.22      7.73 o 
   5  -2   2        0.53       -4.20      4.20 o 
   6  -2   2       18.65        8.62      6.85 o 
   7  -2   2        9.43       -6.75     10.46 o 
   8  -2   2        1.17        0.24     13.70 o 
  -8  -1   2       22.94       30.68     18.35 o 
  -7  -1   2      113.26      112.62     19.47 o 
  -6  -1   2       49.86       44.58     22.39 o 
  -5  -1   2      180.58      192.94     12.00 o 
  -4  -1   2      122.20      111.49      7.83 o 
  -3  -1   2        5.18        9.89      3.51 o 
  -2  -1   2      813.30      741.16     20.30 o 
  -1  -1   2    10253.39    10321.05    139.28 o 
   0  -1   2     4006.53     3993.59     54.67 o 
   1  -1   2     2137.61     2038.46     24.06 o 
   2  -1   2      968.16      923.41     14.14 o 
   3  -1   2      461.74      413.73      9.47 o 
   4  -1   2        8.40        8.06      2.96 o 
   5  -1   2      137.61      141.90      8.23 o 
   6  -1   2      171.49      201.40     35.06 o 
   7  -1   2       32.97       41.76     15.27 o 
   8  -1   2        5.82       -2.14     13.46 o 
  -8   0   2        0.16        9.89     15.67 o 
  -7   0   2        0.35       23.20     13.84 o 
  -6   0   2       22.81       37.75     12.58 o 
  -5   0   2     1017.88     1026.31     31.49 o 
  -4   0   2      234.76      228.12     10.54 o 
  -3   0   2     1346.65     1392.74     25.48 o 
  -2   0   2     1774.75     1785.70     41.75 o 
  -1   0   2       35.30       36.32      2.20 o 
   0   0   2     6638.65     6181.44     72.45 o 
   1   0   2      637.39      603.88      9.34 o 
   2   0   2     2095.17     1926.22     28.64 o 
   3   0   2       10.37        9.67      4.41 o 
   4   0   2       94.02       86.36      9.09 o 
   5   0   2      111.34       96.69     12.98 o 
   6   0   2      340.48      365.11     21.94 o 
   7   0   2       11.40        5.42     10.38 o 
   8   0   2        9.44       11.18     22.32 o 
  -8   1   2      108.10       93.96     22.17 o 
  -7   1   2       19.80       -2.00     11.69 o 
  -6   1   2       15.70       14.34     13.98 o 
  -5   1   2      314.27      295.54     24.62 o 
  -4   1   2     1664.27     1620.85     36.49 o 
  -3   1   2      786.78      765.66     15.13 o 
  -2   1   2      618.44      545.34     10.37 o 
  -1   1   2      941.20      861.77     12.70 o 
   0   1   2        0.77        2.77      1.19 o 
   1   1   2      180.07      190.35      5.30 o 
   2   1   2     3334.22     3071.31     55.05 o 
   3   1   2      478.25      402.06     13.33 o 
   4   1   2      472.99      470.14     16.56 o 
   5   1   2      563.28      565.27     27.19 o 
   6   1   2        2.29       -4.72      6.43 o 
   7   1   2        1.46       -4.41     12.34 o 
   8   1   2       32.87       25.50     24.72 o 
  -8   2   2      200.69      178.12     45.71 o 
  -7   2   2       35.67       46.56     15.56 o 
  -6   2   2       40.73       80.44     17.77 o 
  -5   2   2        7.14       41.06     12.61 o 
  -4   2   2      142.86      143.43      6.43 o 
  -3   2   2      264.88      225.96      7.18 o 
  -2   2   2     1255.32     1199.97     23.53 o 
  -1   2   2     1822.73     1834.94     22.77 o 
   0   2   2     2599.34     2592.48     30.59 o 
   1   2   2       23.06       26.06      2.54 o 
   2   2   2        5.42        3.64      3.29 o 
   3   2   2       35.09       24.98      4.15 o 
   4   2   2     1020.21      964.08     25.76 o 
   5   2   2      163.46      174.75     12.81 o 
   6   2   2      119.31      121.11     22.40 o 
   7   2   2       10.86        9.69     14.23 o 
  -8   3   2       39.20       22.96     16.35 o 
  -7   3   2      108.04      105.98     19.78 o 
  -6   3   2      212.69      286.59     39.71 o 
  -5   3   2      159.30      162.85     20.29 o 
  -4   3   2        1.52        1.73      3.14 o 
  -3   3   2      656.34      690.87     17.14 o 
  -2   3   2     1729.21     1732.27     19.31 o 
  -1   3   2      800.89      807.09     10.39 o 
   0   3   2     2573.86     2653.23     31.77 o 
   1   3   2     2553.21     2501.52     34.72 o 
   2   3   2       40.51       53.40      5.78 o 
   3   3   2      118.61       94.12      7.99 o 
   4   3   2      991.11      989.17     26.69 o 
   5   3   2      248.92      244.78     18.41 o 
   6   3   2       67.71      102.11     14.85 o 
   7   3   2       24.69       -6.32     14.43 o 
  -8   4   2        3.58       -8.13     15.19 o 
  -7   4   2       37.80       29.99     32.92 o 
  -6   4   2        6.07        9.46     16.44 o 
  -5   4   2       71.77       67.34      8.86 o 
  -4   4   2      277.50      261.74     11.44 o 
  -3   4   2      249.17      234.54      5.96 o 
  -2   4   2      113.79      116.20      4.64 o 
  -1   4   2      155.05      162.24      4.78 o 
   0   4   2      461.64      448.59      8.69 o 
   1   4   2       15.09       15.83      3.12 o 
   2   4   2      244.38      228.76     10.37 o 
   3   4   2       42.09       41.96      6.78 o 
   4   4   2       28.41       35.92      7.64 o 
   5   4   2      332.06      320.05     21.48 o 
   6   4   2      260.31      267.00     28.72 o 
   7   4   2        8.12        4.73     15.85 o 
  -8   5   2       80.11       85.75     20.84 o 
  -7   5   2       67.76       95.57     19.76 o 
  -6   5   2        7.26       -4.74     11.26 o 
  -5   5   2       17.48       16.48     19.36 o 
  -4   5   2      185.67      215.20     13.61 o 
  -3   5   2      661.78      684.33     15.70 o 
  -2   5   2     1924.26     2073.66     27.10 o 
  -1   5   2        1.04        1.16      2.45 o 
   0   5   2      302.17      342.40      7.18 o 
   1   5   2     1097.56     1099.54     25.72 o 
   2   5   2      943.83      945.02     21.17 o 
   3   5   2      142.31      144.51     12.94 o 
   4   5   2        2.11        3.65      6.42 o 
   5   5   2       22.26       20.47     12.80 o 
   6   5   2        0.39        3.76     18.90 o 
   7   5   2       79.47      161.15     37.28 o 
  -8   6   2       35.61       35.75     28.95 o 
  -7   6   2       60.73       67.58     27.33 o 
  -6   6   2        7.89       18.53     12.51 o 
  -5   6   2       14.31        4.83     10.08 o 
  -4   6   2        3.04       -2.58      5.45 o 
  -3   6   2      852.90      885.69     19.11 o 
  -2   6   2      354.02      371.52      8.89 o 
  -1   6   2       48.02       38.27      3.90 o 
   0   6   2       92.06       87.96      6.15 o 
   1   6   2       12.56       10.59      4.17 o 
   2   6   2      141.99      172.64     14.83 o 
   3   6   2      394.63      337.86     17.69 o 
   4   6   2       59.87       67.81     11.56 o 
   5   6   2        5.85       -0.20     18.07 o 
   6   6   2        1.89        9.06     22.08 o 
  -7   7   2       11.67       23.75     15.47 o 
  -6   7   2      102.80       90.34     17.17 o 
  -5   7   2       56.64       49.98     12.25 o 
  -4   7   2        4.56       -5.70      7.21 o 
  -3   7   2       11.80       17.10      5.79 o 
  -2   7   2      427.44      451.09     11.29 o 
  -1   7   2     1348.60     1461.86     30.12 o 
   0   7   2      654.12      676.30     23.01 o 
   1   7   2      101.78       97.32     16.39 o 
   2   7   2       65.70       53.50      7.81 o 
   3   7   2       12.20        8.35      7.61 o 
   4   7   2      202.68      170.31     21.33 o 
   5   7   2       84.53       69.10     27.89 o 
   6   7   2       39.81       11.51     21.67 o 
  -7   8   2        2.08       -5.50     15.08 o 
  -6   8   2       90.24      102.09     19.31 o 
  -5   8   2        7.62        5.96     21.69 o 
  -4   8   2       69.79       74.43     19.28 o 
  -3   8   2       13.93        3.52      6.59 o 
  -2   8   2       43.25       35.33      7.34 o 
  -1   8   2        5.86       10.80      5.55 o 
   0   8   2      570.69      539.81     20.93 o 
   1   8   2      415.56      412.24     33.26 o 
   2   8   2       69.68       58.08     15.70 o 
   3   8   2      270.43      223.83     32.37 o 
   4   8   2       54.89       56.58     16.59 o 
   5   8   2        4.57       21.85     25.26 o 
  -7   9   2       58.70       45.91     30.14 o 
  -6   9   2        0.10       -8.50     21.84 o 
  -5   9   2       11.67        6.31     12.56 o 
  -4   9   2      457.29      427.39     44.38 o 
  -3   9   2      222.98      220.76     21.97 o 
  -2   9   2        2.06        5.74     15.43 o 
  -1   9   2       56.23       55.78     11.68 o 
   0   9   2       94.61       88.51     11.17 o 
   1   9   2       27.65        5.90      7.93 o 
   2   9   2      309.46      316.39     38.01 o 
   3   9   2      573.46      490.99     47.33 o 
   4   9   2       15.55       15.43     19.96 o 
  -6  10   2       11.59        3.94     14.84 o 
  -5  10   2        0.90      -12.82     12.82 o 
  -4  10   2       36.27       32.01     21.36 o 
  -3  10   2      131.42      113.90     18.97 o 
  -2  10   2      840.80      930.02     43.85 o 
  -1  10   2      284.61      302.32     21.18 o 
   0  10   2        7.33       -4.59      8.08 o 
   1  10   2       19.26       11.08     11.55 o 
   2  10   2        2.86        3.42     12.41 o 
   3  10   2       84.65       73.62     27.44 o 
   4  10   2      260.25      208.71     39.04 o 
  -5  11   2        5.31       -8.76     19.26 o 
  -4  11   2        0.49      -13.74     17.77 o 
  -3  11   2       18.57        2.38     13.32 o 
  -2  11   2      153.41      174.87     25.64 o 
  -1  11   2       75.61       43.14     15.61 o 
   0  11   2      227.22      209.65     24.77 o 
   1  11   2       21.19       28.75     14.61 o 
   2  11   2       14.79       10.21     15.13 o 
   3  11   2        9.61      -15.40     15.40 o 
  -3  12   2       83.83      111.14     21.49 o 
  -2  12   2        2.36       -9.53     13.52 o 
  -1  12   2        2.72        6.40     18.97 o 
   0  12   2        5.44       13.81     15.56 o 
   1  12   2      128.40      127.84     30.34 o 
   2  12   2      212.04      223.49     29.42 o 
  -2  13   2       67.47       52.99     29.53 o 
  -1  13   2       23.24       35.69     24.81 o 
  -1 -12   3        5.75        3.14     16.60 o 
   0 -12   3        2.53        0.20     14.32 o 
   1 -12   3       16.19       11.28     12.39 o 
   2 -12   3      103.48       89.49     16.22 o 
   3 -12   3       90.46      116.88     22.03 o 
  -3 -11   3       43.71       11.19     28.03 o 
  -2 -11   3      189.37      208.57     27.42 o 
  -1 -11   3       59.30       57.06     18.64 o 
   0 -11   3        0.26        9.36     12.87 o 
   1 -11   3        3.33        9.29     10.04 o 
   2 -11   3        0.30       -0.50     18.83 o 
   3 -11   3      178.63      171.50     30.87 o 
   4 -11   3      215.26      154.16     34.18 o 
   5 -11   3       35.08       10.93     16.28 o 
  -4 -10   3       25.51       34.97     18.84 o 
  -3 -10   3       11.53        5.95     14.98 o 
  -2 -10   3       14.85        2.62     13.54 o 
  -1 -10   3      287.25      330.46     29.59 o 
   0 -10   3      514.24      529.11     33.79 o 
   1 -10   3       21.56       21.96      7.81 o 
   2 -10   3        6.71        9.63      7.57 o 
   3 -10   3        1.45       -9.31      9.31 o 
   4 -10   3        0.89        2.59     10.70 o 
   5 -10   3        7.84        9.43     15.02 o 
   6 -10   3      111.53      151.73     38.14 o 
  -5  -9   3        6.83       16.28     17.09 o 
  -4  -9   3       44.98       30.47     31.33 o 
  -3  -9   3       84.95       99.27     19.94 o 
  -2  -9   3      193.23      235.52     27.04 o 
  -1  -9   3      267.81      278.72     31.39 o 
   0  -9   3       18.15       18.46      8.41 o 
   1  -9   3       37.04       43.50      8.25 o 
   2  -9   3      625.78      657.52     21.05 o 
   3  -9   3       85.87       72.32     12.86 o 
   4  -9   3        1.81       -4.09      9.86 o 
   5  -9   3        1.36        1.75     13.44 o 
   6  -9   3       25.48       36.60     22.31 o 
   7  -9   3       18.38       15.54     28.57 o 
  -5  -8   3       61.79       59.54     19.00 o 
  -4  -8   3       17.02        3.51     14.54 o 
  -3  -8   3      468.89      475.68     42.27 o 
  -2  -8   3      602.78      539.68     23.81 o 
  -1  -8   3       45.31       52.42      7.60 o 
   0  -8   3      508.96      483.36     23.17 o 
   1  -8   3       19.05       23.17      6.47 o 
   2  -8   3      655.44      646.33     19.89 o 
   3  -8   3      828.92      837.96     22.96 o 
   4  -8   3       41.80       32.93     10.30 o 
   5  -8   3        2.48       -5.56     10.76 o 
   6  -8   3       17.62        1.80     13.16 o 
   7  -8   3       10.92       16.04     16.66 o 
  -6  -7   3       82.54       75.65     28.70 o 
  -5  -7   3        6.72       18.13     11.99 o 
  -4  -7   3      113.05      119.48     16.06 o 
  -3  -7   3       54.71       61.43     10.56 o 
  -2  -7   3      777.20      719.73     25.02 o 
  -1  -7   3      337.93      345.99     12.17 o 
   0  -7   3        4.46        2.05      4.79 o 
   1  -7   3      276.99      282.42     11.08 o 
   2  -7   3      213.08      211.94      9.99 o 
   3  -7   3        8.08        9.80      4.99 o 
   4  -7   3       21.56       29.14      8.15 o 
   5  -7   3      139.01      141.45     15.94 o 
   6  -7   3      109.90      131.54     22.14 o 
   7  -7   3        0.12      -10.09     16.76 o 
  -6  -6   3      256.16      317.97     46.07 o 
  -5  -6   3       19.40       33.20     19.57 o 
  -4  -6   3        0.31       -7.50      7.50 o 
  -3  -6   3        0.34       -3.86      5.80 o 
  -2  -6   3       91.38       87.05      9.68 o 
  -1  -6   3       14.04       10.08      3.69 o 
   0  -6   3     1290.11     1247.49     23.24 o 
   1  -6   3      451.29      447.55     15.66 o 
   2  -6   3       11.83       15.73      3.94 o 
   3  -6   3       12.17       14.86      4.75 o 
   4  -6   3       87.68       74.31      7.84 o 
   5  -6   3      202.04      199.08     17.11 o 
   6  -6   3      129.44      142.16     20.88 o 
   7  -6   3        1.54       -2.90     14.20 o 
   8  -6   3        8.06        0.79     24.31 o 
  -6  -5   3       24.10        4.33     19.49 o 
  -5  -5   3      191.51      186.26     15.62 o 
  -4  -5   3      466.78      563.28     38.10 o 
  -3  -5   3      488.41      505.07     20.09 o 
  -2  -5   3       69.17       67.87      5.88 o 
  -1  -5   3      106.60      108.19      6.78 o 
   0  -5   3      448.84      408.74      9.10 o 
   1  -5   3       73.17       60.23      3.98 o 
   2  -5   3      528.87      552.74     12.27 o 
   3  -5   3     1084.65     1101.05     21.73 o 
   4  -5   3        2.74       10.41      5.07 o 
   5  -5   3       16.61       15.34      8.31 o 
   6  -5   3        6.78       12.60     11.78 o 
   7  -5   3       13.46       10.30     12.82 o 
   8  -5   3        1.62      -10.34     23.74 o 
  -7  -4   3        1.23       -2.01     24.06 o 
  -6  -4   3        1.06        8.22     19.58 o 
  -5  -4   3       32.96       34.64      8.01 o 
  -4  -4   3      101.49      104.65      8.60 o 
  -3  -4   3      356.19      403.94     13.24 o 
  -2  -4   3       38.67       26.47      5.08 o 
  -1  -4   3     1566.52     1522.20     28.79 o 
   0  -4   3      106.37      140.62      5.71 o 
   1  -4   3      381.41      443.42      8.38 o 
   2  -4   3     2001.27     2118.43     31.13 o 
   3  -4   3     2613.78     2550.14     40.41 o 
   4  -4   3      389.44      359.55     12.82 o 
   5  -4   3        2.37       -5.70      9.66 o 
   6  -4   3       15.79        9.64      9.04 o 
   7  -4   3       90.20       97.41     27.76 o 
   8  -4   3       95.12      139.82     24.29 o 
  -7  -3   3       30.30       84.66     29.13 o 
  -6  -3   3       45.36       58.61     12.38 o 
  -5  -3   3       67.78       63.97      7.66 o 
  -4  -3   3        0.85       -2.74      4.18 o 
  -3  -3   3      110.57      152.31      8.24 o 
  -2  -3   3     2915.57     3147.56     44.83 o 
  -1  -3   3     6828.76     6879.99    105.24 o 
   0  -3   3      954.50     1049.26     19.08 o 
   1  -3   3     3900.56     4238.22     51.99 o 
   2  -3   3       27.58       27.88      4.20 o 
   3  -3   3      868.41      875.35     17.12 o 
   4  -3   3     1481.04     1469.87     29.38 o 
   5  -3   3       14.88       11.63      5.38 o 
   6  -3   3       34.70       35.65      9.93 o 
   7  -3   3       18.57       21.08     13.66 o 
   8  -3   3        0.10       -3.38     14.94 o 
  -8  -2   3       38.55       27.48     27.53 o 
  -7  -2   3        1.31        6.16     11.20 o 
  -6  -2   3      157.74      213.00     55.88 o 
  -5  -2   3       58.39       62.11      7.87 o 
  -4  -2   3       59.94       55.12      6.65 o 
  -3  -2   3        9.79        5.27      3.35 o 
  -2  -2   3     6702.59     7078.55     91.89 o 
  -1  -2   3     5273.20     4953.65     64.85 o 
   0  -2   3      373.73      335.81      6.52 o 
   1  -2   3      499.22      535.57      9.08 o 
   2  -2   3      164.49      167.89      5.02 o 
   3  -2   3      905.35      909.70     15.38 o 
   4  -2   3       46.16       42.84      5.59 o 
   5  -2   3       53.47       58.50      6.86 o 
   6  -2   3      318.81      354.07     39.77 o 
   7  -2   3       55.95       87.86     18.17 o 
   8  -2   3        0.22        1.12     14.87 o 
  -8  -1   3        1.60       12.41     17.26 o 
  -7  -1   3       23.01       38.00     14.84 o 
  -6  -1   3      106.20       90.52     16.43 o 
  -5  -1   3      120.71      135.21     39.40 o 
  -4  -1   3        5.88        8.00      4.72 o 
  -3  -1   3      128.59      135.72     11.22 o 
  -2  -1   3      512.08      502.36     12.43 o 
  -1  -1   3      575.96      535.03     11.70 o 
   0  -1   3       58.27       52.12      1.86 o 
   1  -1   3     3515.70     3401.94     41.48 o 
   2  -1   3     3158.66     2994.07     37.41 o 
   3  -1   3      377.54      388.12      9.82 o 
   4  -1   3      496.61      476.64     19.35 o 
   5  -1   3       34.33       27.13      5.40 o 
   6  -1   3       21.25        8.81      6.83 o 
   7  -1   3       73.33       72.79     13.94 o 
   8  -1   3       43.25       55.76     39.76 o 
  -8   0   3        1.24       17.17     17.43 o 
  -7   0   3      121.33      158.05     22.11 o 
  -6   0   3       58.60       80.82     15.71 o 
  -5   0   3        2.30        5.62      8.36 o 
  -4   0   3        6.12        0.91      4.07 o 
  -3   0   3      903.80      867.92     23.39 o 
  -2   0   3      221.81      173.79      6.33 o 
  -1   0   3      378.64      380.02      8.00 o 
   0   0   3     1647.65     1470.01     16.47 o 
   1   0   3     1331.00     1247.14     16.81 o 
   2   0   3     1546.41     1457.12     23.33 o 
   3   0   3     1541.49     1418.12     23.66 o 
   4   0   3      724.77      717.74     17.11 o 
   5   0   3      101.21      104.01      7.45 o 
   6   0   3       27.41       31.65      8.52 o 
   7   0   3        1.61       -9.73      9.73 o 
   8   0   3       18.53       45.01     25.21 o 
  -8   1   3        6.42       42.72     19.12 o 
  -7   1   3      102.25       79.19     20.35 o 
  -6   1   3      195.27      160.24     38.15 o 
  -5   1   3       17.15        1.31      8.22 o 
  -4   1   3       82.60       71.85      7.11 o 
  -3   1   3      161.05      140.69      5.06 o 
  -2   1   3      124.59      127.64      4.54 o 
  -1   1   3      323.01      311.67      6.34 o 
   0   1   3      907.74      837.79     12.42 o 
   1   1   3     1062.79     1102.63     15.10 o 
   2   1   3        1.17        0.06      1.86 o 
   3   1   3        5.73        4.56      2.60 o 
   4   1   3      530.38      541.89     13.92 o 
   5   1   3      503.78      521.53     19.94 o 
   6   1   3       10.68       22.58      8.36 o 
   7   1   3        2.26       18.36     13.03 o 
  -8   2   3       12.97       15.90     16.51 o 
  -7   2   3       10.46       10.35     13.17 o 
  -6   2   3      312.11      276.18     24.85 o 
  -5   2   3      300.05      294.68     46.64 o 
  -4   2   3      602.01      543.35     19.39 o 
  -3   2   3      880.89      864.29     16.68 o 
  -2   2   3        6.03        9.93      2.21 o 
  -1   2   3      296.03      273.86      6.74 o 
   0   2   3     1838.43     1843.28     25.83 o 
   1   2   3     2439.44     2319.33     29.25 o 
   2   2   3       72.90       79.45      3.64 o 
   3   2   3      619.73      588.06     15.00 o 
   4   2   3      498.34      495.43     17.70 o 
   5   2   3        4.52       -5.32      7.12 o 
   6   2   3        4.69       10.09      9.60 o 
   7   2   3      139.79      154.96     22.68 o 
   8   2   3        1.26      -23.56     23.56 o 
  -8   3   3        3.30        5.76     15.73 o 
  -7   3   3        2.06       -5.83     13.99 o 
  -6   3   3       17.17       10.15     10.50 o 
  -5   3   3       18.77       20.86      6.07 o 
  -4   3   3      799.79      760.43     19.77 o 
  -3   3   3      946.96      868.58     15.39 o 
  -2   3   3       95.30       99.19      3.28 o 
  -1   3   3     1720.56     1986.88     26.12 o 
   0   3   3      372.68      452.06      8.52 o 
   1   3   3     1807.80     2068.00     32.12 o 
   2   3   3      543.52      464.28     10.37 o 
   3   3   3     3757.81     3707.27     61.54 o 
   4   3   3      116.50      127.18     10.31 o 
   5   3   3      134.18      116.94     17.30 o 
   6   3   3       38.91       34.90     11.61 o 
   7   3   3        7.94       -0.69     17.32 o 
  -8   4   3       37.64       81.26     22.13 o 
  -7   4   3       58.10      116.35     20.27 o 
  -6   4   3        0.96       19.20     10.94 o 
  -5   4   3       80.17       71.59      9.57 o 
  -4   4   3       10.77        6.63      3.82 o 
  -3   4   3       53.42       45.14      5.26 o 
  -2   4   3     5332.31     5496.49     67.30 o 
  -1   4   3     5138.31     5715.54     80.47 o 
   0   4   3        8.91        8.37      2.46 o 
   1   4   3      981.16     1067.93     19.73 o 
   2   4   3      170.29      145.94     10.03 o 
   3   4   3     1122.29     1134.13     29.31 o 
   4   4   3      663.88      641.80     21.85 o 
   5   4   3      164.45      163.61     16.67 o 
   6   4   3       42.06       55.73     16.30 o 
   7   4   3        6.30       13.61     16.26 o 
  -8   5   3       36.72       40.55     26.35 o 
  -7   5   3      155.04      208.85     49.96 o 
  -6   5   3       76.66       83.57     17.54 o 
  -5   5   3       90.16      122.35     13.73 o 
  -4   5   3        5.53       -0.09      4.27 o 
  -3   5   3      512.13      494.88     14.80 o 
  -2   5   3       55.20       52.99      3.78 o 
  -1   5   3     1853.19     2173.76     39.97 o 
   0   5   3      560.74      550.22     12.54 o 
   1   5   3       31.42       43.33      4.96 o 
   2   5   3        3.72       -1.78      3.52 o 
   3   5   3       33.87       30.20      7.12 o 
   4   5   3       13.21        5.77      6.54 o 
   5   5   3       28.20       25.02     12.27 o 
   6   5   3       15.50       44.62     20.92 o 
  -8   6   3       26.04       -3.34     27.26 o 
  -7   6   3        5.16      -11.61     13.98 o 
  -6   6   3        2.73       -1.61     14.23 o 
  -5   6   3     1043.56     1005.49     35.68 o 
  -4   6   3      258.47      260.05     12.39 o 
  -3   6   3      150.90      136.85      9.20 o 
  -2   6   3      157.40      162.24      6.30 o 
  -1   6   3       22.96       24.17      3.84 o 
   0   6   3      233.05      222.83      8.26 o 
   1   6   3     2064.53     2019.76     38.08 o 
   2   6   3      926.21      880.44     26.78 o 
   3   6   3       54.28       72.40     11.55 o 
   4   6   3        0.30       -4.93      8.12 o 
   5   6   3       26.07       49.97     21.70 o 
   6   6   3       14.62       24.83     22.53 o 
  -7   7   3       24.20       -5.08     13.39 o 
  -6   7   3        0.12       17.06     11.30 o 
  -5   7   3        1.01        2.33      8.17 o 
  -4   7   3      108.63      104.03     10.99 o 
  -3   7   3      751.23      784.15     21.10 o 
  -2   7   3        0.63       -3.85      3.85 o 
  -1   7   3       39.75       38.34      7.89 o 
   0   7   3      187.44      191.42     14.80 o 
   1   7   3       83.12       92.95      9.02 o 
   2   7   3      195.41      181.86     11.81 o 
   3   7   3      166.43      152.16     17.83 o 
   4   7   3      146.34      168.11     21.43 o 
   5   7   3        0.17        0.34     20.36 o 
  -7   8   3       14.30       29.09     15.67 o 
  -6   8   3       87.97       87.81     19.51 o 
  -5   8   3        6.20       16.97     14.94 o 
  -4   8   3      121.32      131.43     37.84 o 
  -3   8   3       12.06       20.33      7.61 o 
  -2   8   3      118.16      107.54     12.42 o 
  -1   8   3      377.82      394.23     15.68 o 
   0   8   3       95.16       91.36     14.29 o 
   1   8   3       56.13       48.44     10.71 o 
   2   8   3      149.40      196.93     20.72 o 
   3   8   3      146.76      185.46     30.33 o 
   4   8   3      190.32      181.67     45.03 o 
   5   8   3       69.90       34.52     24.24 o 
  -7   9   3        8.38       -6.80     23.41 o 
  -6   9   3       88.43      105.50     45.63 o 
  -5   9   3       60.98       80.20     23.47 o 
  -4   9   3       19.38       32.48     14.24 o 
  -3   9   3       33.83       27.02     11.87 o 
  -2   9   3       36.30       35.06     26.05 o 
  -1   9   3       29.53       21.57      8.08 o 
   0   9   3       26.08       20.77     12.08 o 
   1   9   3       63.21       70.13     13.01 o 
   2   9   3        6.27       12.17     16.74 o 
   3   9   3       18.92        2.81     17.62 o 
   4   9   3        8.84       36.72     24.78 o 
  -6  10   3        0.87       12.75     24.78 o 
  -5  10   3       19.13      -18.41     18.41 o 
  -4  10   3      136.35      138.80     29.62 o 
  -3  10   3      270.76      347.55     31.85 o 
  -2  10   3      257.85      253.09     25.38 o 
  -1  10   3       50.83       42.45     14.91 o 
   0  10   3       12.04       20.50      9.26 o 
   1  10   3      137.25       92.86     17.60 o 
   2  10   3      256.73      247.01     37.20 o 
   3  10   3       97.88      106.61     28.55 o 
   4  10   3        6.35        2.72     21.94 o 
  -4  11   3        0.75       -8.92     19.17 o 
  -3  11   3      137.43      110.68     19.95 o 
  -2  11   3      228.52      229.56     25.88 o 
  -1  11   3       31.77       38.16     21.83 o 
   0  11   3        0.23        6.28     12.48 o 
   1  11   3       12.06       10.88     14.03 o 
   2  11   3      132.40       88.32     20.18 o 
   3  11   3      187.08      158.60     35.91 o 
  -3  12   3      117.16      107.90     21.65 o 
  -2  12   3       27.64       23.81     27.73 o 
  -1  12   3      122.67      193.54     38.48 o 
   0  12   3       96.34       82.16     20.49 o 
   1  12   3        6.79        2.00     15.42 o 
  -1 -12   4       85.20       90.78     22.00 o 
   0 -12   4      118.27      133.09     19.41 o 
   1 -12   4        3.41      -11.17     11.17 o 
   2 -12   4       22.93       13.88     12.38 o 
   3 -12   4      129.82      108.21     22.18 o 
  -3 -11   4        1.71      -15.17     15.17 o 
  -2 -11   4        1.63      -17.82     17.82 o 
  -1 -11   4       43.30       42.01     22.12 o 
   0 -11   4       50.69       72.13     14.53 o 
   1 -11   4        7.06        6.30     10.90 o 
   2 -11   4        0.80        5.54     10.13 o 
   3 -11   4       56.44       34.34     28.82 o 
   4 -11   4       12.20       26.19     13.56 o 
   5 -11   4        6.21        3.09     15.18 o 
  -4 -10   4        2.32       -6.25     17.01 o 
  -3 -10   4       58.68       46.02     28.13 o 
  -2 -10   4       93.43       78.38     19.80 o 
  -1 -10   4       88.45       95.20     29.45 o 
   0 -10   4      138.56      113.79     18.99 o 
   1 -10   4        7.11        1.06      7.62 o 
   2 -10   4       59.69       71.92     11.34 o 
   3 -10   4       84.43      105.53     22.01 o 
   4 -10   4       11.57       11.82     11.52 o 
   5 -10   4        0.24        6.16     14.39 o 
   6 -10   4       16.05       54.90     28.11 o 
  -5  -9   4       18.05       46.77     27.28 o 
  -4  -9   4        1.56       -7.00     14.68 o 
  -3  -9   4       50.75       62.60     17.84 o 
  -2  -9   4      286.35      304.02     28.76 o 
  -1  -9   4      537.35      527.50     24.75 o 
   0  -9   4       67.64       78.76     11.14 o 
   1  -9   4      112.16      121.77     11.03 o 
   2  -9   4       45.33       46.08      8.21 o 
   3  -9   4       49.22       30.79     11.43 o 
   4  -9   4      149.29      173.58     19.50 o 
   5  -9   4       74.45       70.50     17.63 o 
   6  -9   4        4.57       -2.93     14.26 o 
  -5  -8   4        9.57        5.71     14.77 o 
  -4  -8   4       14.69        1.55     13.27 o 
  -3  -8   4        3.20        1.50     11.72 o 
  -2  -8   4       98.98       77.84     11.69 o 
  -1  -8   4      195.86      176.95     11.18 o 
   0  -8   4       71.19       70.76     10.13 o 
   1  -8   4      985.57      960.75     26.58 o 
   2  -8   4      218.21      224.92     12.79 o 
   3  -8   4        2.13        5.55      7.22 o 
   4  -8   4       73.77       62.14     13.51 o 
   5  -8   4       94.82       98.50     17.57 o 
   6  -8   4       39.20       58.08     17.63 o 
   7  -8   4       41.12       75.31     31.68 o 
  -6  -7   4        1.21       -0.68     20.36 o 
  -5  -7   4       89.59       89.32     60.11 o 
  -4  -7   4      166.20      183.01     27.28 o 
  -3  -7   4      219.01      212.51     16.50 o 
  -2  -7   4       74.47       55.92      9.64 o 
  -1  -7   4      679.18      643.49     16.88 o 
   0  -7   4       10.94        5.97      5.58 o 
   1  -7   4     1492.84     1481.85     28.59 o 
   2  -7   4      237.47      242.78     10.73 o 
   3  -7   4       74.16       73.89      8.44 o 
   4  -7   4        3.77       12.18      6.87 o 
   5  -7   4       88.41       72.46     13.13 o 
   6  -7   4        2.25       -5.65     13.18 o 
   7  -7   4       60.75       58.44     17.66 o 
  -6  -6   4        7.56       15.09     21.38 o 
  -5  -6   4        3.36        5.38     13.36 o 
  -4  -6   4      494.03      545.47     21.27 o 
  -3  -6   4     1293.50     1281.69     31.10 o 
  -2  -6   4      420.16      460.59     17.14 o 
  -1  -6   4       16.61       15.07      4.49 o 
   0  -6   4      191.96      194.68      9.43 o 
   1  -6   4        0.91       -0.73      3.79 o 
   2  -6   4      153.56      141.99      8.64 o 
   3  -6   4     1094.54     1155.53     27.64 o 
   4  -6   4      676.76      659.83     19.40 o 
   5  -6   4       24.00       26.60     12.27 o 
   6  -6   4       13.03       11.79     11.67 o 
   7  -6   4        7.17        4.34     14.26 o 
  -5  -5   4        8.54       15.61      7.94 o 
  -4  -5   4       71.65       61.78      7.40 o 
  -3  -5   4       98.02      104.90      8.62 o 
  -2  -5   4      300.41      280.76     11.18 o 
  -1  -5   4     1113.57     1068.51     23.53 o 
   0  -5   4      964.60     1056.12     18.18 o 
   1  -5   4      468.16      444.00     10.86 o 
   2  -5   4      355.61      393.24     11.70 o 
   3  -5   4      317.02      303.39     10.33 o 
   4  -5   4      640.88      653.99     18.75 o 
   5  -5   4      386.96      376.25     21.46 o 
   6  -5   4        1.92       -2.18      9.19 o 
   7  -5   4        6.06       14.19     14.21 o 
   8  -5   4        0.16       17.37     22.46 o 
  -5  -4   4      319.15      369.56     14.28 o 
  -4  -4   4       87.81       99.78      8.03 o 
  -3  -4   4       27.88       28.01      4.61 o 
  -2  -4   4      187.49      237.73     11.26 o 
  -1  -4   4     1058.78     1025.05     27.72 o 
   0  -4   4     2180.05     2180.46     34.09 o 
   1  -4   4     1446.70     1405.73     19.27 o 
   2  -4   4      251.34      221.94      6.76 o 
   3  -4   4       94.26       82.50      6.17 o 
   4  -4   4      120.20      119.52      9.55 o 
   5  -4   4      187.64      206.49     18.28 o 
   6  -4   4       82.39      102.14     18.21 o 
   7  -4   4      134.86      191.17     24.60 o 
   8  -4   4       18.44       12.19     23.97 o 
  -6  -3   4        1.03       -0.33      9.15 o 
  -5  -3   4       21.85       19.95      6.01 o 
  -4  -3   4      596.69      621.89     18.83 o 
  -3  -3   4      334.45      334.09     10.85 o 
  -2  -3   4       14.73       23.04      4.21 o 
  -1  -3   4       12.71        6.10      3.59 o 
   0  -3   4      333.42      329.24      7.75 o 
   1  -3   4        1.72       -0.94      1.98 o 
   2  -3   4      755.97      767.86     15.52 o 
   3  -3   4       39.49       32.77      4.24 o 
   4  -3   4       54.83       62.35      8.00 o 
   5  -3   4       24.77       15.92      6.77 o 
   6  -3   4       46.66       42.61     10.68 o 
   7  -3   4      120.36       76.02     18.24 o 
   8  -3   4       23.48       -3.74     21.88 o 
  -7  -2   4       52.40       66.74     32.09 o 
  -6  -2   4       13.26        5.20      9.46 o 
  -5  -2   4       62.81       49.65     10.39 o 
  -4  -2   4       44.54       42.01      6.02 o 
  -3  -2   4     1766.42     1791.74     28.98 o 
  -2  -2   4     8385.21     8357.18    116.44 o 
  -1  -2   4       49.12       32.40      4.78 o 
   0  -2   4       63.20       67.36      3.58 o 
   1  -2   4     1323.93     1289.06     18.32 o 
   2  -2   4      536.34      511.35     12.88 o 
   3  -2   4      855.92      820.41     18.40 o 
   4  -2   4      502.29      474.89     14.29 o 
   5  -2   4        5.51        6.26      5.03 o 
   6  -2   4        1.86        3.86      8.46 o 
   7  -2   4       32.73       34.66     11.86 o 
   8  -2   4       27.95       23.35     15.75 o 
  -8  -1   4        3.96        7.63     20.85 o 
  -7  -1   4      230.97      215.67     25.45 o 
  -6  -1   4       88.98      105.61     20.63 o 
  -5  -1   4      256.84      250.15     57.80 o 
  -4  -1   4        4.16       -2.45      3.83 o 
  -3  -1   4     1277.16     1186.24     20.64 o 
  -2  -1   4        1.86       -0.26      4.76 o 
  -1  -1   4       51.76       58.38      3.58 o 
   0  -1   4     1658.48     1560.21     18.15 o 
   1  -1   4      620.83      582.07      9.83 o 
   2  -1   4       86.75       91.14      4.64 o 
   3  -1   4     1085.75     1089.42     20.18 o 
   4  -1   4        1.33        3.33      4.92 o 
   5  -1   4       27.95       21.88      5.75 o 
   6  -1   4       31.63       37.17     10.55 o 
   7  -1   4       31.99       19.46     11.37 o 
   8  -1   4       27.79       19.89     15.16 o 
  -8   0   4       10.87       34.40     26.88 o 
  -7   0   4      123.86      156.54     22.31 o 
  -6   0   4        3.77       -0.68     10.35 o 
  -5   0   4      184.93      211.10     31.96 o 
  -4   0   4      653.48      645.82     20.83 o 
  -3   0   4      242.69      211.87      7.39 o 
  -2   0   4       99.53       93.66      4.53 o 
  -1   0   4       49.52       52.64      3.72 o 
   0   0   4        1.14        4.15      1.84 o 
   1   0   4     3442.95     3195.06     39.63 o 
   2   0   4     3348.20     3134.31     39.28 o 
   3   0   4        3.11        0.35      2.83 o 
   4   0   4       17.23       10.57      4.15 o 
   5   0   4      207.49      204.86     10.71 o 
   6   0   4       62.71       70.40     14.53 o 
   7   0   4       85.12       91.37     15.19 o 
   8   0   4       61.47       39.87     25.97 o 
  -8   1   4       69.96       97.42     22.69 o 
  -7   1   4        0.10        6.07     12.85 o 
  -6   1   4        1.03        0.31     10.51 o 
  -5   1   4       50.90       88.47     14.47 o 
  -4   1   4      215.04      203.02     13.77 o 
  -3   1   4     1393.74     1337.33     20.90 o 
  -2   1   4      121.07      124.37      5.02 o 
  -1   1   4     4006.10     3901.48     42.52 o 
   0   1   4      740.80      695.94      9.99 o 
   1   1   4      641.76      614.52     10.11 o 
   2   1   4      329.88      320.54     10.70 o 
   3   1   4      262.62      238.12      7.90 o 
   4   1   4      245.01      243.12     16.56 o 
   5   1   4       63.07       52.78      6.62 o 
   6   1   4        4.62       -6.05      8.10 o 
   7   1   4       82.65       71.08     25.35 o 
   8   1   4       40.84       40.10     26.25 o 
  -8   2   4       51.99       74.97     22.03 o 
  -7   2   4        7.32        7.29     13.13 o 
  -6   2   4       75.81       83.10     16.78 o 
  -5   2   4      126.34      109.27     15.00 o 
  -4   2   4      717.43      710.57     19.47 o 
  -3   2   4      855.65      833.38     15.77 o 
  -2   2   4      388.08      366.95     10.70 o 
  -1   2   4     2628.34     2582.70     29.43 o 
   0   2   4        6.31       -1.47      2.44 o 
   1   2   4       64.07       76.18      3.19 o 
   2   2   4     1345.60     1311.28     20.60 o 
   3   2   4     1393.30     1255.36     27.82 o 
   4   2   4      535.03      571.49     18.06 o 
   5   2   4       50.30       35.56      9.59 o 
   6   2   4       41.07       32.65     10.89 o 
   7   2   4        4.30       12.05     14.41 o 
   8   2   4        1.52       -3.49     25.23 o 
  -8   3   4        0.45       12.94     16.14 o 
  -7   3   4        0.50      -10.32     11.55 o 
  -6   3   4       33.84       49.16     14.43 o 
  -5   3   4       27.75       20.47      5.71 o 
  -4   3   4       35.93       31.95      4.95 o 
  -3   3   4      491.27      452.73     11.58 o 
  -2   3   4     1355.81     1321.34     15.68 o 
  -1   3   4      448.12      394.31      8.08 o 
   0   3   4        1.66       -0.53      1.80 o 
   1   3   4      401.87      397.19      9.01 o 
   2   3   4      303.69      348.19     10.19 o 
   3   3   4      174.01      157.20      8.03 o 
   4   3   4     1068.27     1073.39     34.98 o 
   5   3   4      265.37      271.26     26.73 o 
   6   3   4       81.02      101.44     34.09 o 
   7   3   4        6.93        4.94     14.93 o 
  -8   4   4        1.17      -15.65     17.64 o 
  -7   4   4       42.77       45.78     16.00 o 
  -6   4   4       36.98       19.70      9.62 o 
  -5   4   4        3.34        1.33      4.63 o 
  -4   4   4      282.76      260.50     11.16 o 
  -3   4   4      381.11      374.71     12.67 o 
  -2   4   4       73.96       78.05      4.33 o 
  -1   4   4      167.75      153.39      8.30 o 
   0   4   4     1223.72     1204.52     21.59 o 
   1   4   4      261.46      235.87      8.51 o 
   2   4   4      242.38      253.47      8.87 o 
   3   4   4       90.07       87.05      6.79 o 
   4   4   4       24.88       18.93      6.99 o 
   5   4   4        6.91        6.89      9.04 o 
   6   4   4      198.56      240.37     27.01 o 
   7   4   4       78.37       85.41     21.38 o 
  -8   5   4       29.53       28.04     22.58 o 
  -7   5   4       94.24       95.00     19.98 o 
  -6   5   4        5.00        0.75      9.11 o 
  -5   5   4        2.35        2.87      8.20 o 
  -4   5   4      155.60      151.67      9.53 o 
  -3   5   4      489.40      473.27     15.15 o 
  -2   5   4      882.72      898.85     16.81 o 
  -1   5   4      216.63      247.66      8.63 o 
   0   5   4       94.56       94.47      6.33 o 
   1   5   4     1045.78     1011.70     24.97 o 
   2   5   4     1268.44     1252.54     26.92 o 
   3   5   4      117.49      107.49      8.03 o 
   4   5   4        3.89       -0.77      6.62 o 
   5   5   4       14.05        8.14     11.54 o 
   6   5   4       16.12       -2.80     13.76 o 
   7   5   4      150.20      193.00     40.76 o 
  -8   6   4       43.90       22.10     27.87 o 
  -7   6   4      146.31      170.69     25.23 o 
  -6   6   4        9.97       13.25     12.47 o 
  -5   6   4       14.18       17.24      8.84 o 
  -4   6   4        2.16       -5.88      5.88 o 
  -3   6   4     1621.37     1663.32     34.14 o 
  -2   6   4      714.38      778.52     16.14 o 
  -1   6   4       26.06       27.16      5.49 o 
   0   6   4      246.65      225.87     13.21 o 
   1   6   4      136.35      155.62     11.68 o 
   2   6   4       13.51        8.83      6.29 o 
   3   6   4      552.98      501.98     17.08 o 
   4   6   4       76.16      100.99     12.03 o 
   5   6   4        3.29       12.88     12.71 o 
   6   6   4        1.09        3.96     21.54 o 
  -7   7   4       30.85        5.23     16.41 o 
  -6   7   4       59.11       54.01     16.56 o 
  -5   7   4        8.86        8.95      9.73 o 
  -4   7   4       13.79       24.76      7.84 o 
  -3   7   4       60.81       66.98      8.08 o 
  -2   7   4       45.40       43.39      6.28 o 
  -1   7   4      196.89      214.64     18.07 o 
   0   7   4      588.93      589.19     22.27 o 
   1   7   4      268.72      291.53     16.31 o 
   2   7   4      588.49      554.38     31.14 o 
   3   7   4       73.89       76.96     12.88 o 
   4   7   4       12.22        5.51     11.15 o 
   5   7   4       39.86       32.91     25.19 o 
  -7   8   4        0.34       -0.81     15.84 o 
  -6   8   4       76.71       58.72     17.51 o 
  -5   8   4      143.18      160.52     22.07 o 
  -4   8   4      557.14      492.88     49.02 o 
  -3   8   4       11.07       11.30      9.11 o 
  -2   8   4       49.19       41.83      9.22 o 
  -1   8   4       37.84       37.09      7.44 o 
   0   8   4        1.38        3.21      8.19 o 
   1   8   4      270.86      280.45     23.56 o 
   2   8   4      480.73      481.07     30.84 o 
   3   8   4       42.21       36.14     20.34 o 
   4   8   4       31.79       31.95     16.14 o 
   5   8   4        0.31       12.96     25.41 o 
  -6   9   4        0.34       -0.95     13.90 o 
  -5   9   4       14.53       21.44     14.46 o 
  -4   9   4      128.21      141.29     19.36 o 
  -3   9   4      237.27      301.82     25.83 o 
  -2   9   4      558.24      588.22    103.17 o 
  -1   9   4      185.49      141.13     28.87 o 
   0   9   4       22.39       15.79      8.74 o 
   1   9   4        0.66       -4.97     10.78 o 
   2   9   4        2.44       -4.08     15.68 o 
   3   9   4      202.17      187.48     34.06 o 
   4   9   4      184.26      202.65     36.39 o 
  -5  10   4        8.55      -18.29     19.55 o 
  -4  10   4        2.86       -4.15     18.88 o 
  -3  10   4       25.73       20.71     13.57 o 
  -2  10   4      361.33      415.59     31.48 o 
  -1  10   4      346.39      329.10     40.04 o 
   0  10   4       88.96       92.40     14.13 o 
   1  10   4       11.16       13.38     18.50 o 
   2  10   4       20.80        2.59     18.34 o 
   3  10   4        5.96        6.87     21.67 o 
   4  10   4       99.67      125.92     34.33 o 
  -4  11   4       17.30       11.87     18.45 o 
  -3  11   4        0.65       -2.86     23.34 o 
  -2  11   4        0.32        4.68     13.52 o 
  -1  11   4        4.68        1.91     18.52 o 
   0  11   4      388.77      341.90     30.83 o 
   1  11   4      324.04      305.57     30.72 o 
   2  11   4       69.12       48.32     27.55 o 
  -3  12   4      102.63       66.24     28.61 o 
  -2  12   4        6.63       22.19     15.51 o 
  -1  12   4        6.20       -2.72     21.74 o 
   0  12   4       30.61       31.47     23.79 o 
   1  12   4       21.90        4.16     16.26 o 
  -1 -12   5        7.98        0.30     15.45 o 
   0 -12   5       44.08       28.18     16.17 o 
   1 -12   5        2.81      -12.88     14.41 o 
   2 -12   5      221.37      179.07     20.28 o 
   3 -12   5      256.86      233.10     62.39 o 
  -2 -11   5      217.92      255.59     53.75 o 
  -1 -11   5       27.56       46.58     17.26 o 
   0 -11   5       58.98       48.85     16.57 o 
   1 -11   5        7.45        5.52     10.62 o 
   2 -11   5       32.02       28.97     11.99 o 
   3 -11   5       88.51      110.82     21.63 o 
   4 -11   5       20.67       15.09     13.37 o 
   5 -11   5       34.56       54.56     28.81 o 
  -4 -10   5       18.78       -3.70     24.22 o 
  -3 -10   5       32.83       46.43     20.23 o 
  -2 -10   5      158.37      110.58     21.15 o 
  -1 -10   5      144.89      159.32     23.40 o 
   0 -10   5      163.35      127.27     16.13 o 
   1 -10   5       74.79       66.74     16.23 o 
   2 -10   5        5.56       -7.79      7.79 o 
   3 -10   5        3.29       16.65     10.94 o 
   4 -10   5        9.79        4.65     11.05 o 
   5 -10   5       65.07       63.77     15.36 o 
  -4  -9   5        3.36        9.09     16.08 o 
  -3  -9   5       91.02      118.17     21.70 o 
  -2  -9   5       65.45       30.49     14.97 o 
  -1  -9   5       55.24       58.69     16.14 o 
   0  -9   5      116.09      125.04     12.09 o 
   1  -9   5       67.47       51.52      8.76 o 
   2  -9   5      282.07      286.11     15.25 o 
   3  -9   5        1.29        7.74      8.70 o 
   4  -9   5       41.88       43.89     12.63 o 
   5  -9   5       70.81       69.69     14.72 o 
   6  -9   5       10.72        1.92     15.20 o 
  -5  -8   5        6.00        2.32     16.16 o 
  -4  -8   5       23.38       11.07     32.78 o 
  -3  -8   5       61.85       74.50     17.86 o 
  -2  -8   5      222.66      186.63     16.01 o 
  -1  -8   5       57.30       62.89      8.50 o 
   0  -8   5       41.23       29.68      8.57 o 
   1  -8   5      257.84      230.66     13.76 o 
   2  -8   5      271.02      284.64     14.20 o 
   3  -8   5      148.56      133.98     21.39 o 
   4  -8   5      177.92      173.84     18.06 o 
   5  -8   5        0.64       -4.09      9.77 o 
   6  -8   5       15.38       -2.50     13.64 o 
   7  -8   5       34.27       40.17     29.49 o 
  -6  -7   5       40.97       28.28     18.42 o 
  -5  -7   5       38.13       57.03     17.68 o 
  -4  -7   5        0.31       -1.12     21.41 o 
  -3  -7   5       71.92       56.88     11.27 o 
  -2  -7   5       55.76       51.46      9.41 o 
  -1  -7   5        8.80       14.57      6.92 o 
   0  -7   5       48.72       29.12      6.16 o 
   1  -7   5      215.32      219.06     11.27 o 
   2  -7   5        1.29        3.22      4.71 o 
   3  -7   5      432.71      399.30     19.18 o 
   4  -7   5       77.16       90.35     10.96 o 
   5  -7   5        5.05       -1.95      8.89 o 
   6  -7   5       23.81       21.01     11.54 o 
   7  -7   5       13.53      -13.44     17.43 o 
  -5  -6   5      151.68      142.78     20.71 o 
  -4  -6   5      342.05      342.11     19.86 o 
  -3  -6   5       88.00       90.10      8.95 o 
  -2  -6   5       23.45       28.98      7.21 o 
  -1  -6   5       64.29       79.44      6.90 o 
   0  -6   5      288.09      283.60     22.58 o 
   1  -6   5       85.93       89.65      6.99 o 
   2  -6   5      518.86      521.23     14.68 o 
   3  -6   5       46.57       59.77      6.62 o 
   4  -6   5       15.96       21.87      6.15 o 
   5  -6   5       57.50       37.37     11.35 o 
   6  -6   5      109.21      131.07     24.93 o 
   7  -6   5        6.16       24.09     19.91 o 
  -5  -5   5       66.45       60.71     11.19 o 
  -4  -5   5      304.36      322.34     19.44 o 
  -3  -5   5      334.95      347.79     13.60 o 
  -2  -5   5      326.43      332.01     13.51 o 
  -1  -5   5       78.00       66.44      6.62 o 
   0  -5   5       15.40       12.02      4.11 o 
   1  -5   5      712.50      683.90     13.78 o 
   2  -5   5     1459.78     1437.20     24.32 o 
   3  -5   5      430.99      408.82     11.45 o 
   4  -5   5       45.02       48.12      6.92 o 
   5  -5   5       14.63        9.93      9.47 o 
   6  -5   5       13.30       34.61     11.38 o 
   7  -5   5      100.54      120.66     36.24 o 
   8  -5   5       21.05       18.83     27.98 o 
  -6  -4   5        0.27      -10.97     19.06 o 
  -5  -4   5       15.37       15.53      6.55 o 
  -4  -4   5        7.65        3.88      5.11 o 
  -3  -4   5      545.64      525.03     14.58 o 
  -2  -4   5      571.88      595.63     17.07 o 
  -1  -4   5      422.00      401.88     14.80 o 
   0  -4   5      493.80      543.09     12.27 o 
   1  -4   5      147.86      160.67      6.70 o 
   2  -4   5      357.20      358.31      9.60 o 
   3  -4   5      690.22      714.43     16.50 o 
   4  -4   5      183.45      193.81     10.63 o 
   5  -4   5      109.13      123.58     11.99 o 
   6  -4   5        4.12        0.64     12.27 o 
   7  -4   5        2.19      -10.28     10.28 o 
   8  -4   5       17.98       22.12     26.27 o 
  -7  -3   5       18.04       17.59     23.03 o 
  -6  -3   5      227.53      238.60     20.98 o 
  -5  -3   5       32.34       43.59     10.66 o 
  -4  -3   5      283.70      252.89     10.95 o 
  -3  -3   5       62.12       65.91      6.02 o 
  -2  -3   5     2162.73     2239.84     37.31 o 
  -1  -3   5     2151.38     2032.11     37.36 o 
   0  -3   5      116.32      110.26      4.91 o 
   1  -3   5      354.86      344.47      9.18 o 
   2  -3   5      166.75      186.36      7.52 o 
   3  -3   5      237.18      236.01      8.87 o 
   4  -3   5      951.10      857.77     21.30 o 
   5  -3   5      379.99      426.12     18.69 o 
   6  -3   5       55.74       42.86     11.50 o 
   7  -3   5        3.85       11.63     10.62 o 
   8  -3   5        1.91      -16.11     23.27 o 
  -7  -2   5       19.17       34.14     15.57 o 
  -6  -2   5      445.69      394.50     24.51 o 
  -5  -2   5       88.03       74.30     10.09 o 
  -4  -2   5       58.11       44.08      5.67 o 
  -3  -2   5       10.04       11.58      3.87 o 
  -2  -2   5        0.36        5.57      3.38 o 
  -1  -2   5       64.07       59.85      5.52 o 
   0  -2   5     4821.15     4794.66     62.99 o 
   1  -2   5     1876.00     1845.75     26.99 o 
   2  -2   5      125.63      119.20      6.74 o 
   3  -2   5       16.43       13.70      3.54 o 
   4  -2   5      132.95      133.31     13.50 o 
   5  -2   5       27.22       24.46      7.27 o 
   6  -2   5      257.25      228.82     18.92 o 
   7  -2   5        7.97        5.86      9.98 o 
   8  -2   5        2.58       -0.02     21.42 o 
  -8  -1   5        2.20       11.46     17.70 o 
  -7  -1   5        0.13       -2.43     13.18 o 
  -6  -1   5       22.78       20.62     10.01 o 
  -5  -1   5      158.99      141.74     12.21 o 
  -4  -1   5      570.57      535.51     13.52 o 
  -3  -1   5      331.30      297.11     10.09 o 
  -2  -1   5      124.15      113.41      5.87 o 
  -1  -1   5       91.25      104.00      4.79 o 
   0  -1   5      264.70      290.60      5.36 o 
   1  -1   5     3156.24     3134.50     37.43 o 
   2  -1   5     6999.58     6820.99     95.17 o 
   3  -1   5     1288.61     1257.44     19.99 o 
   4  -1   5       50.48       67.17      6.54 o 
   5  -1   5      139.75      123.21      9.30 o 
   6  -1   5       12.27       11.24      7.81 o 
   7  -1   5        2.39        9.51     10.75 o 
   8  -1   5       75.82       99.65     29.62 o 
  -8   0   5       15.61        6.17     17.98 o 
  -7   0   5       52.63       25.08     23.92 o 
  -6   0   5       35.88       26.30     10.18 o 
  -5   0   5        0.34        9.40      6.44 o 
  -4   0   5      166.89      148.48      8.87 o 
  -3   0   5     1334.27     1267.96     23.22 o 
  -2   0   5      619.52      612.08     13.44 o 
  -1   0   5      191.64      187.40      4.53 o 
   0   0   5     1144.94     1261.96     16.04 o 
   1   0   5        0.81        3.37      2.06 o 
   2   0   5      227.52      224.44      6.47 o 
   3   0   5      230.89      207.53      8.13 o 
   4   0   5      167.48      147.10      8.82 o 
   5   0   5      171.77      187.48     10.88 o 
   6   0   5        7.53        7.71      8.12 o 
   7   0   5        1.38        1.35     12.71 o 
   8   0   5        3.43        9.04     23.88 o 
  -8   1   5       45.23       38.79     26.25 o 
  -7   1   5        8.46       20.41     21.29 o 
  -6   1   5       28.18       39.60     10.87 o 
  -5   1   5      525.37      510.99     23.35 o 
  -4   1   5      239.37      216.40     25.77 o 
  -3   1   5        1.02        2.76      2.93 o 
  -2   1   5      547.67      568.11      9.43 o 
  -1   1   5      325.46      280.43      5.71 o 
   0   1   5     1584.98     1459.10     18.48 o 
   1   1   5     1744.89     1788.68     22.98 o 
   2   1   5     1395.74     1447.23     19.33 o 
   3   1   5      214.52      229.59      7.58 o 
   4   1   5        7.45        4.08      4.27 o 
   5   1   5      352.44      355.16     15.52 o 
   6   1   5      212.44      247.95     22.86 o 
   7   1   5       12.78       20.72     15.30 o 
   8   1   5        0.06      -12.39     21.76 o 
  -8   2   5        1.43       -2.09     24.53 o 
  -7   2   5       60.29       58.86     17.52 o 
  -6   2   5      113.43      129.21     15.17 o 
  -5   2   5      329.87      287.40     28.60 o 
  -4   2   5      426.09      370.19     19.13 o 
  -3   2   5      606.22      594.14     10.31 o 
  -2   2   5       85.22       86.92      3.76 o 
  -1   2   5      538.19      620.06     10.20 o 
   0   2   5      703.38      659.87     10.90 o 
   1   2   5     2842.43     2798.75     36.23 o 
   2   2   5      452.22      438.14     10.12 o 
   3   2   5       54.62       57.54      4.65 o 
   4   2   5       15.71       17.13      5.74 o 
   5   2   5       22.81       10.84      6.26 o 
   6   2   5       26.87       16.49     10.74 o 
   7   2   5       52.14       25.96     15.03 o 
  -8   3   5       12.03       45.85     30.98 o 
  -7   3   5        0.16        7.40     13.35 o 
  -6   3   5       30.28       36.65     10.07 o 
  -5   3   5        2.29       -5.09      5.09 o 
  -4   3   5      467.51      467.26     12.48 o 
  -3   3   5     1350.76     1319.42     26.37 o 
  -2   3   5      448.21      445.51      7.78 o 
  -1   3   5      942.70      905.14     14.69 o 
   0   3   5       14.24       19.14      2.94 o 
   1   3   5      323.23      299.82      7.54 o 
   2   3   5      532.56      529.02     11.56 o 
   3   3   5     1001.32      992.00     22.59 o 
   4   3   5      282.72      314.09     18.35 o 
   5   3   5       70.00       61.71     11.99 o 
   6   3   5       37.75       37.21     15.17 o 
   7   3   5       22.05       21.76     15.31 o 
  -8   4   5       11.18       17.00     29.75 o 
  -7   4   5       57.24       43.78     25.44 o 
  -6   4   5       34.57       24.20     14.66 o 
  -5   4   5       10.99       17.35      8.36 o 
  -4   4   5       22.18       16.04      5.36 o 
  -3   4   5       11.61       12.10      4.67 o 
  -2   4   5      768.90      776.83     13.63 o 
  -1   4   5      214.09      229.92      7.80 o 
   0   4   5        0.63       -1.34      2.62 o 
   1   4   5        8.15        3.26      2.20 o 
   2   4   5        1.01       -0.05      3.37 o 
   3   4   5       45.96       42.23      6.01 o 
   4   4   5      125.33      115.24     20.46 o 
   5   4   5       24.44       37.48     11.28 o 
   6   4   5        8.95        8.01     14.32 o 
   7   4   5        1.37       -7.91     21.13 o 
  -8   5   5        0.06       13.35     19.73 o 
  -7   5   5       29.56       18.20     24.24 o 
  -6   5   5      293.76      305.24     35.59 o 
  -5   5   5      368.34      375.70     22.21 o 
  -4   5   5       79.41       78.87      8.05 o 
  -3   5   5        8.35        9.61      4.96 o 
  -2   5   5      391.97      424.58     11.87 o 
  -1   5   5      564.17      544.47     12.38 o 
   0   5   5     1188.63     1115.38     21.56 o 
   1   5   5      652.99      673.58     25.01 o 
   2   5   5      318.23      333.40     12.94 o 
   3   5   5        8.41        1.39      4.92 o 
   4   5   5        0.84        7.06      5.67 o 
   5   5   5       79.70       68.72     17.29 o 
   6   5   5      105.80      107.41     21.29 o 
  -7   6   5        5.69      -12.89     12.89 o 
  -6   6   5        1.42       13.12     12.98 o 
  -5   6   5      157.33      138.98     16.04 o 
  -4   6   5       18.81       18.47      7.53 o 
  -3   6   5      165.34      169.81     10.63 o 
  -2   6   5       87.45       91.12     12.11 o 
  -1   6   5        0.64        0.80      4.33 o 
   0   6   5       55.84       46.81      9.09 o 
   1   6   5      810.36      820.35     29.54 o 
   2   6   5      427.61      501.54     18.69 o 
   3   6   5       13.97       19.36      8.00 o 
   4   6   5      117.09      111.40     14.69 o 
   5   6   5       16.82       24.83     14.74 o 
   6   6   5      140.84      128.31     23.74 o 
  -7   7   5        2.40       -7.41     14.97 o 
  -6   7   5        3.51        1.89     13.50 o 
  -5   7   5       56.94       66.82     13.67 o 
  -4   7   5      117.63      107.66     14.39 o 
  -3   7   5      648.76      727.07     22.87 o 
  -2   7   5       15.01       23.36      7.12 o 
  -1   7   5       47.59       52.66      8.86 o 
   0   7   5        6.45       12.28     11.13 o 
   1   7   5      619.51      550.40     50.03 o 
   2   7   5     1535.88     1438.10     54.32 o 
   3   7   5      193.44      183.81     18.16 o 
   4   7   5       14.96       29.91     13.74 o 
   5   7   5       20.83        3.88     22.12 o 
  -7   8   5        2.48        5.93     15.70 o 
  -6   8   5       49.62       51.03     17.56 o 
  -5   8   5       11.19       15.16     14.18 o 
  -4   8   5      210.31      233.79     18.70 o 
  -3   8   5       52.32       66.51     14.87 o 
  -2   8   5        0.56       -1.26      7.89 o 
  -1   8   5        9.20       -6.20     12.08 o 
   0   8   5        5.81        7.16     10.08 o 
   1   8   5      137.95      121.66     17.47 o 
   2   8   5      238.38      201.75     23.15 o 
   3   8   5       23.69       -2.18     17.03 o 
   4   8   5       25.18       54.83     23.83 o 
  -6   9   5       15.27       20.76     16.44 o 
  -5   9   5       42.76       35.94     16.18 o 
  -4   9   5      128.49      116.82     18.76 o 
  -3   9   5       59.24       60.07     25.78 o 
  -2   9   5      268.89      278.49     25.34 o 
  -1   9   5      188.16      209.88     31.88 o 
   0   9   5      148.18      204.19     77.24 o 
   1   9   5      320.86      280.31     25.88 o 
   2   9   5        0.34      -15.68     15.68 o 
   3   9   5        0.58       25.26     22.15 o 
   4   9   5       25.94       17.33     23.81 o 
  -5  10   5        4.12       -5.92     20.77 o 
  -4  10   5       18.40       31.86     14.81 o 
  -3  10   5      167.69      167.96     23.12 o 
  -2  10   5       64.28       64.39     16.66 o 
  -1  10   5        0.30        8.92     17.62 o 
   0  10   5       16.40        1.63     12.77 o 
   1  10   5       88.14       88.38     27.42 o 
   2  10   5       56.93       96.02     28.25 o 
   3  10   5      141.30      206.84     39.13 o 
  -4  11   5       21.12        5.84     19.49 o 
  -3  11   5       33.32       16.21     17.72 o 
  -2  11   5       81.68       78.08     19.12 o 
  -1  11   5       62.93       48.80     24.89 o 
   0  11   5       37.85       11.69     19.83 o 
   1  11   5        2.76        2.56     14.02 o 
   2  11   5       89.65       78.69     30.37 o 
  -3  12   5       21.89       10.68     23.30 o 
  -2  12   5       51.78       30.55     25.68 o 
  -1  12   5      214.19      217.68     41.14 o 
   0  12   5      113.08       63.83     28.63 o 
   1  12   5        1.42       15.46     16.41 o 
   0 -12   6       62.82       43.06     17.70 o 
   1 -12   6       64.26       61.95     35.30 o 
   2 -12   6        3.73        0.27     22.08 o 
   3 -12   6       11.79      -11.65     22.93 o 
  -2 -11   6       12.57       12.78     40.95 o 
  -1 -11   6       49.87       21.59     40.62 o 
   0 -11   6      117.23      154.31     23.28 o 
   1 -11   6      370.51      311.17     29.36 o 
   2 -11   6      103.66      102.06     19.12 o 
   3 -11   6        0.23       -0.29     12.33 o 
   4 -11   6       57.25       42.35     15.03 o 
  -3 -10   6      231.84      233.86     52.06 o 
  -2 -10   6        4.38      -11.11     14.06 o 
  -1 -10   6        0.39       -5.82     13.68 o 
   0 -10   6        3.38       -8.59     12.58 o 
   1 -10   6       35.44       49.38     23.11 o 
   2 -10   6      174.49      160.46     15.07 o 
   3 -10   6      103.93       89.97     15.22 o 
   4 -10   6        0.33       -5.33     11.00 o 
   5 -10   6        0.64       -8.62     12.27 o 
  -4  -9   6        7.32       20.68     22.97 o 
  -3  -9   6       41.44       41.58     17.18 o 
  -2  -9   6      147.80      137.66     35.86 o 
  -1  -9   6      315.02      281.56     31.22 o 
   0  -9   6      139.35      150.47     16.41 o 
   1  -9   6        2.42       -4.17      6.62 o 
   2  -9   6       92.05       84.34      9.97 o 
   3  -9   6       75.87       90.56     16.62 o 
   4  -9   6      206.41      244.18     21.86 o 
   5  -9   6       55.14       54.88     14.68 o 
   6  -9   6       18.34       19.60     15.48 o 
  -5  -8   6       15.34       20.84     18.15 o 
  -4  -8   6       38.02       32.41     17.11 o 
  -3  -8   6       44.99       47.07     16.26 o 
  -2  -8   6       14.89        4.46     12.90 o 
  -1  -8   6      147.21      153.03     14.24 o 
   0  -8   6      121.50      118.32     12.24 o 
   1  -8   6       87.57       89.18      9.63 o 
   2  -8   6       64.68       66.87      8.82 o 
   3  -8   6       26.40       35.79      9.21 o 
   4  -8   6        1.41        0.66      9.29 o 
   5  -8   6        5.69        4.94     10.54 o 
   6  -8   6       39.13       29.25     13.31 o 
  -5  -7   6      156.00      200.33     26.09 o 
  -4  -7   6      210.61      273.27     46.21 o 
  -3  -7   6      111.76      118.80     15.35 o 
  -2  -7   6      102.16      109.70     11.28 o 
  -1  -7   6        1.74        4.20      5.60 o 
   0  -7   6       76.69       67.39      7.40 o 
   1  -7   6      515.36      512.24     17.87 o 
   2  -7   6      671.17      694.90     33.12 o 
   3  -7   6      439.24      436.34     17.15 o 
   4  -7   6       12.15       11.68      7.80 o 
   5  -7   6       27.33       14.13     10.47 o 
   6  -7   6       14.78        7.41     10.58 o 
   7  -7   6       25.12       13.45     15.07 o 
  -6  -6   6        0.65       31.67     25.34 o 
  -5  -6   6        0.17       21.60     14.18 o 
  -4  -6   6       53.20       22.50     20.02 o 
  -3  -6   6      581.05      599.46     21.83 o 
  -2  -6   6      333.96      361.45     18.47 o 
  -1  -6   6       13.88       15.46      5.34 o 
   0  -6   6        2.69        8.81      4.56 o 
   1  -6   6        5.76        2.76      4.37 o 
   2  -6   6      256.19      260.51     11.11 o 
   3  -6   6      323.57      325.78     14.48 o 
   4  -6   6       24.19       26.26      6.00 o 
   5  -6   6       18.61        7.02      9.73 o 
   6  -6   6        8.44       10.86     10.46 o 
   7  -6   6        2.20        3.65     14.03 o 
  -6  -5   6        8.60        9.01     21.00 o 
  -5  -5   6       39.62       42.20     10.65 o 
  -4  -5   6      153.59      148.60     11.53 o 
  -3  -5   6        0.31        0.12      5.47 o 
  -2  -5   6      101.48      101.96     12.75 o 
  -1  -5   6      504.07      468.55     14.06 o 
   0  -5   6      589.95      548.63     12.22 o 
   1  -5   6      299.30      320.83     13.28 o 
   2  -5   6      816.04      814.39     16.89 o 
   3  -5   6        1.28        0.68      3.76 o 
   4  -5   6       56.51       72.39      8.15 o 
   5  -5   6      603.42      606.41     23.70 o 
   6  -5   6       81.83       67.91     13.44 o 
   7  -5   6        2.76       12.07     11.89 o 
  -6  -4   6        2.87       -9.43     19.02 o 
  -5  -4   6      246.07      243.86     19.94 o 
  -4  -4   6       71.99       69.95      8.40 o 
  -3  -4   6       81.72       77.86      7.90 o 
  -2  -4   6        1.62       -0.06      5.00 o 
  -1  -4   6      143.60      137.02      9.36 o 
   0  -4   6       49.14       46.66      4.32 o 
   1  -4   6     1655.12     1627.46     27.81 o 
   2  -4   6        3.16        1.15      3.59 o 
   3  -4   6      162.95      153.61      8.37 o 
   4  -4   6       33.17       22.41      6.01 o 
   5  -4   6      167.20      139.41     12.57 o 
   6  -4   6       75.20      104.99     15.51 o 
   7  -4   6      123.29      160.33     19.37 o 
  -7  -3   6        0.40       -0.36     16.16 o 
  -6  -3   6        1.15       15.15     14.51 o 
  -5  -3   6       25.68       29.70     11.09 o 
  -4  -3   6      479.16      482.17     16.35 o 
  -3  -3   6     1147.82     1210.96     30.57 o 
  -2  -3   6       22.28       22.14      5.65 o 
  -1  -3   6      514.42      480.29     10.57 o 
   0  -3   6      481.95      460.72     11.77 o 
   1  -3   6      155.88      137.80      6.21 o 
   2  -3   6      434.93      425.40     11.66 o 
   3  -3   6      368.87      364.18     11.41 o 
   4  -3   6        0.41       -2.03      4.46 o 
   5  -3   6       67.82       50.65      8.97 o 
   6  -3   6       94.91      106.59     20.87 o 
   7  -3   6      127.39      151.25     18.75 o 
   8  -3   6        9.81        5.36     23.99 o 
  -7  -2   6       44.59       56.72     22.41 o 
  -6  -2   6       30.71       13.26     14.29 o 
  -5  -2   6        1.48        8.01      8.99 o 
  -4  -2   6       13.83        6.75      5.19 o 
  -3  -2   6       28.61       24.12      5.64 o 
  -2  -2   6      780.92      774.33     16.90 o 
  -1  -2   6      714.90      639.39     11.05 o 
   0  -2   6       74.63       67.83      3.93 o 
   1  -2   6      185.40      177.79      6.76 o 
   2  -2   6      822.73      814.55     16.74 o 
   3  -2   6      543.66      542.73     13.57 o 
   4  -2   6       89.13       77.02      7.43 o 
   5  -2   6       95.41       77.87     10.13 o 
   6  -2   6       16.62        8.22      8.34 o 
   7  -2   6       36.44       32.04     12.58 o 
   8  -2   6       37.31       13.29     17.09 o 
  -7  -1   6      114.11      110.47     21.89 o 
  -6  -1   6      152.69      155.83     22.41 o 
  -5  -1   6       44.38       31.62     15.36 o 
  -4  -1   6       30.43       15.96      6.40 o 
  -3  -1   6        2.87       -0.02      3.91 o 
  -2  -1   6      149.09      149.18      6.69 o 
  -1  -1   6     1004.61      980.12     16.75 o 
   0  -1   6     1567.16     1479.73     22.51 o 
   1  -1   6       28.20       19.12      3.02 o 
   2  -1   6      237.16      196.10      6.94 o 
   3  -1   6     1682.14     1707.35     33.14 o 
   4  -1   6       41.63       41.29      6.16 o 
   5  -1   6       30.98       33.43      8.08 o 
   6  -1   6       85.55       76.19     14.29 o 
   7  -1   6       44.41       55.91     13.67 o 
   8  -1   6       11.83      -16.53     22.41 o 
  -8   0   6        6.17      -15.70     15.70 o 
  -7   0   6       20.52       21.87     31.10 o 
  -6   0   6        2.65       -4.57     15.53 o 
  -5   0   6      291.53      289.33     20.49 o 
  -4   0   6      361.47      358.58     16.08 o 
  -3   0   6        8.84        6.99      4.12 o 
  -2   0   6       27.18       29.03      3.48 o 
  -1   0   6       60.65       56.82      3.83 o 
   0   0   6      112.69      129.26      4.12 o 
   1   0   6      155.54      131.82      5.46 o 
   2   0   6     1158.94     1141.66     19.21 o 
   3   0   6      206.64      209.79      8.47 o 
   4   0   6       30.09       20.80      6.46 o 
   5   0   6       25.18       11.67      6.80 o 
   6   0   6       17.17       23.51      8.38 o 
   7   0   6      109.78      144.33     24.15 o 
  -8   1   6       21.11        3.86     17.77 o 
  -7   1   6        1.87       -9.55     21.88 o 
  -6   1   6        1.47      -10.73     17.37 o 
  -5   1   6      472.95      461.44     35.05 o 
  -4   1   6     1005.95     1000.32     27.81 o 
  -3   1   6     1060.83     1038.91     18.25 o 
  -2   1   6      121.84      104.07      4.43 o 
  -1   1   6      465.52      468.35      7.88 o 
   0   1   6      335.16      346.31      8.29 o 
   1   1   6      673.84      592.48     11.96 o 
   2   1   6     1009.82      909.46     16.29 o 
   3   1   6      399.96      399.34     11.57 o 
   4   1   6      188.00      199.43     10.42 o 
   5   1   6       53.22       49.52     10.48 o 
   6   1   6        0.36       -0.87     10.04 o 
   7   1   6       24.47       38.58     17.21 o 
  -8   2   6       21.68       39.69     33.30 o 
  -7   2   6       10.12      -18.00     18.00 o 
  -6   2   6       10.22       10.59     18.47 o 
  -5   2   6        0.27       -4.01      6.52 o 
  -4   2   6      160.18      156.11      8.21 o 
  -3   2   6      321.92      302.23      8.88 o 
  -2   2   6      104.68       86.81      4.54 o 
  -1   2   6     1660.28     1623.05     23.37 o 
   0   2   6     1696.70     1727.24     24.89 o 
   1   2   6      124.27      137.36      5.90 o 
   2   2   6       23.14       22.66      3.03 o 
   3   2   6      170.52      162.01     14.27 o 
   4   2   6      619.71      593.61     19.85 o 
   5   2   6      434.48      505.05     51.00 o 
   6   2   6      102.98       79.89     17.97 o 
   7   2   6        1.63        0.54     15.18 o 
  -8   3   6       13.05      -22.53     24.81 o 
  -7   3   6       20.22       40.44     24.69 o 
  -6   3   6       15.07       20.81     12.64 o 
  -5   3   6       37.83       36.78      5.29 o 
  -4   3   6      103.98       83.12     12.00 o 
  -3   3   6       86.13       87.67      6.90 o 
  -2   3   6       14.82       11.64      4.38 o 
  -1   3   6     4140.18     4173.14     53.06 o 
   0   3   6     1545.40     1622.90     23.99 o 
   1   3   6      175.71      177.71      6.85 o 
   2   3   6      147.08      165.18     11.87 o 
   3   3   6       60.64       54.53      6.32 o 
   4   3   6       27.44       32.23      7.22 o 
   5   3   6      368.85      414.50     25.36 o 
   6   3   6      187.90      237.08     27.27 o 
   7   3   6       24.16       31.79     18.06 o 
  -8   4   6        0.47       18.68     27.62 o 
  -7   4   6        1.00        5.25     23.18 o 
  -6   4   6        6.80       23.06     12.94 o 
  -5   4   6      604.05      646.42     45.71 o 
  -4   4   6      395.25      382.16     19.12 o 
  -3   4   6      154.77      144.86      9.19 o 
  -2   4   6       56.69       56.14      5.06 o 
  -1   4   6        5.79        9.86      3.22 o 
   0   4   6      269.60      287.43      8.03 o 
   1   4   6     1598.83     1497.99     33.26 o 
   2   4   6      763.36      757.28     19.52 o 
   3   4   6       84.95      106.48     14.43 o 
   4   4   6       45.03       52.70     12.23 o 
   5   4   6       34.21       17.62     12.79 o 
   6   4   6       49.11       47.77     16.87 o 
   7   4   6       80.00      124.85     33.32 o 
  -7   5   6       20.09       18.00     15.30 o 
  -6   5   6       26.09       63.21     25.33 o 
  -5   5   6       77.73       63.58     26.52 o 
  -4   5   6      223.79      224.19     14.40 o 
  -3   5   6      192.29      189.72     10.64 o 
  -2   5   6      511.42      534.39     16.35 o 
  -1   5   6       59.16       54.53      5.30 o 
   0   5   6       34.97       38.74      5.26 o 
   1   5   6        1.74        3.72      4.86 o 
   2   5   6      612.95      562.02     17.22 o 
   3   5   6      467.98      509.46     20.95 o 
   4   5   6       10.10        8.68      8.89 o 
   5   5   6       19.10       18.61     14.22 o 
   6   5   6        2.90      -11.45     12.45 o 
  -7   6   6       75.26       86.04     20.27 o 
  -6   6   6       14.47       30.22     15.11 o 
  -5   6   6        1.22       -3.59      9.44 o 
  -4   6   6       71.93       64.26      9.68 o 
  -3   6   6       54.45       55.58      7.93 o 
  -2   6   6      913.37      945.99     23.90 o 
  -1   6   6      892.99      938.32     22.90 o 
   0   6   6      127.18      134.30     10.63 o 
   1   6   6       46.50       46.49      7.37 o 
   2   6   6       43.68       63.31     17.15 o 
   3   6   6      199.23      211.85     15.59 o 
   4   6   6      272.57      307.11     29.04 o 
   5   6   6      186.96      208.93     26.80 o 
   6   6   6        3.91        9.91     21.99 o 
  -7   7   6       13.00       21.89     17.06 o 
  -6   7   6       50.10       57.53     17.02 o 
  -5   7   6      113.57      122.50     16.09 o 
  -4   7   6       64.34       42.94      9.54 o 
  -3   7   6      119.48      116.45     12.09 o 
  -2   7   6      239.86      230.17     15.92 o 
  -1   7   6       11.99       15.86      8.45 o 
   0   7   6      477.43      410.55     25.47 o 
   1   7   6      242.19      246.80     25.77 o 
   2   7   6        8.40       11.48     11.05 o 
   3   7   6       19.72       25.72     12.20 o 
   4   7   6       39.89       28.62     12.23 o 
   5   7   6       33.72       50.82     18.04 o 
  -7   8   6        1.81       20.98     20.18 o 
  -6   8   6        0.68        7.67     14.81 o 
  -5   8   6      132.98      123.45     19.89 o 
  -4   8   6      880.37      872.16     33.47 o 
  -3   8   6       44.57       87.12     16.35 o 
  -2   8   6      135.20      101.98     34.42 o 
  -1   8   6       37.32       20.57     17.01 o 
   0   8   6      282.74      268.93     22.67 o 
   1   8   6      257.81      276.09     24.78 o 
   2   8   6      139.81      130.29     27.82 o 
   3   8   6        8.04       37.17     20.73 o 
   4   8   6       61.69       43.16     23.36 o 
  -6   9   6        1.15       11.64     16.31 o 
  -5   9   6       10.35      -16.15     18.88 o 
  -4   9   6      105.24       94.96     18.78 o 
  -3   9   6       10.29       12.89     12.44 o 
  -2   9   6      109.13      138.08     20.91 o 
  -1   9   6      183.47      245.86     34.61 o 
   0   9   6      346.34      334.24     26.98 o 
   1   9   6       68.60      108.09     18.73 o 
   2   9   6      210.57      158.36     30.89 o 
   3   9   6        9.39       15.72     21.58 o 
   4   9   6      183.07      214.93     38.21 o 
  -5  10   6       44.05       37.22     22.96 o 
  -4  10   6       55.78       46.77     16.60 o 
  -3  10   6        6.11      -12.40     12.40 o 
  -2  10   6        0.49       -0.75     12.38 o 
  -1  10   6      274.03      342.17     41.86 o 
   0  10   6      427.33      319.33     41.43 o 
   1  10   6        4.07        4.23     18.77 o 
   2  10   6        0.41       -7.93     18.86 o 
   3  10   6      235.93      259.01     42.17 o 
  -4  11   6       52.57       73.53     20.32 o 
  -3  11   6        8.46        2.84     15.32 o 
  -2  11   6       10.36       -6.61     14.97 o 
  -1  11   6       15.91       38.39     22.58 o 
   0  11   6       57.77       88.97     29.42 o 
   1  11   6       26.48       41.70     26.65 o 
   2  11   6       65.97       53.41     26.61 o 
  -3  12   6       20.42       -3.88     25.34 o 
  -2  12   6       66.75       52.52     28.20 o 
  -1  12   6       52.13       56.17     27.12 o 
   0  12   6       71.42       73.54     30.37 o 
   1 -12   7       11.19        5.27     24.44 o 
  -2 -11   7       51.62       58.48     29.09 o 
  -1 -11   7      106.98      141.40     25.10 o 
   0 -11   7      170.69      117.59     21.74 o 
   1 -11   7        3.26       12.83     14.25 o 
   2 -11   7       18.68       -4.30     22.28 o 
   3 -11   7       12.18       25.82     16.41 o 
   4 -11   7       14.77        4.12     16.74 o 
  -3 -10   7        5.50      -19.86     19.86 o 
  -2 -10   7       15.89       17.49     16.74 o 
  -1 -10   7      192.27      238.56     28.01 o 
   0 -10   7      439.63      379.29     32.34 o 
   1 -10   7      213.49      196.70     33.48 o 
   2 -10   7        1.91        6.95     13.45 o 
   3 -10   7       33.11       12.75     15.65 o 
   4 -10   7       30.93       21.18     17.71 o 
   5 -10   7      111.10      151.55     20.62 o 
  -4  -9   7      106.02      122.32     29.38 o 
  -3  -9   7        2.35       -2.55     15.00 o 
  -2  -9   7       92.69       59.01     17.78 o 
  -1  -9   7        1.26       -3.51     12.27 o 
   0  -9   7      332.95      338.10     28.56 o 
   1  -9   7      319.34      287.84     23.58 o 
   2  -9   7      152.81      150.85     16.66 o 
   3  -9   7        3.25       25.74     11.56 o 
   4  -9   7       23.69       15.54     11.63 o 
   5  -9   7        0.10       12.35     12.54 o 
   6  -9   7        7.95       21.73     14.26 o 
  -5  -8   7       16.68       26.38     19.25 o 
  -4  -8   7       77.96      109.26     22.03 o 
  -3  -8   7       26.68       22.67     15.04 o 
  -2  -8   7       22.60       33.38     14.65 o 
  -1  -8   7        0.76        0.05      9.37 o 
   0  -8   7        1.51       -2.69      7.58 o 
   1  -8   7       76.38       64.44     10.51 o 
   2  -8   7      162.64      169.87     14.00 o 
   3  -8   7       85.19       93.54     12.32 o 
   4  -8   7      162.85      170.37     17.52 o 
   5  -8   7        3.81       14.30     11.85 o 
   6  -8   7        0.53        2.64     12.05 o 
  -5  -7   7        2.62       -7.83     16.30 o 
  -4  -7   7       16.66       16.82     18.45 o 
  -3  -7   7      190.91      195.22     35.33 o 
  -2  -7   7      230.95      227.56     17.31 o 
  -1  -7   7       84.45       83.89      8.81 o 
   0  -7   7       51.35       60.62     13.85 o 
   1  -7   7       68.06       63.98      9.99 o 
   2  -7   7      110.79      111.20     13.22 o 
   3  -7   7      118.99      112.56     12.38 o 
   4  -7   7       92.96       85.35     12.00 o 
   5  -7   7       26.41       33.95     12.01 o 
   6  -7   7       54.55       56.72     19.01 o 
   7  -7   7        0.25      -13.54     22.64 o 
  -6  -6   7        1.74      -12.21     23.39 o 
  -5  -6   7       33.28       21.04     15.60 o 
  -4  -6   7      111.40       95.44     11.00 o 
  -3  -6   7      130.11      122.80     12.01 o 
  -2  -6   7        0.24        2.25      6.94 o 
  -1  -6   7       36.56       32.59      6.23 o 
   0  -6   7      566.36      535.99     17.55 o 
   1  -6   7      517.04      493.42     15.10 o 
   2  -6   7      454.53      453.96     14.61 o 
   3  -6   7       36.17       37.44      7.35 o 
   4  -6   7      114.46      108.05     12.03 o 
   5  -6   7       72.21       69.79     18.87 o 
   6  -6   7      333.42      310.00     24.02 o 
   7  -6   7       22.51       25.10     16.65 o 
  -6  -5   7        0.15      -13.43     20.19 o 
  -5  -5   7       11.94        7.92     12.17 o 
  -4  -5   7      291.11      293.05     15.20 o 
  -3  -5   7      135.92      177.81     15.00 o 
  -2  -5   7        1.62       -2.62      7.33 o 
  -1  -5   7      122.50      131.87      8.61 o 
   0  -5   7       94.23       89.70     10.52 o 
   1  -5   7      405.03      443.68     23.62 o 
   2  -5   7      903.95      928.76     20.69 o 
   3  -5   7       27.35       28.42      5.13 o 
   4  -5   7        5.25        8.00      6.17 o 
   5  -5   7        5.62       12.98      8.42 o 
   6  -5   7       52.54       38.72     11.82 o 
   7  -5   7       73.09       60.20     14.82 o 
  -6  -4   7        0.14       -9.49     12.25 o 
  -5  -4   7        6.01       -0.13     23.37 o 
  -4  -4   7       33.04       55.20      8.43 o 
  -3  -4   7      160.69      157.66     11.52 o 
  -2  -4   7      361.02      373.25     15.15 o 
  -1  -4   7      674.78      670.77     17.74 o 
   0  -4   7      148.27      152.93      7.73 o 
   1  -4   7       14.96       16.66      4.72 o 
   2  -4   7        2.30        6.61      3.75 o 
   3  -4   7      272.16      287.29     11.08 o 
   4  -4   7      230.18      243.73     19.95 o 
   5  -4   7      176.26      163.67     13.94 o 
   6  -4   7       55.16       57.73     14.86 o 
   7  -4   7        3.18        9.90     11.82 o 
  -7  -3   7       10.15       10.08     16.99 o 
  -6  -3   7      128.20      120.90     60.37 o 
  -5  -3   7      131.66      132.55     17.10 o 
  -4  -3   7        0.85        3.24      6.60 o 
  -3  -3   7        0.39       -3.42      5.70 o 
  -2  -3   7        2.15       -2.02      5.01 o 
  -1  -3   7     1526.42     1423.83     28.84 o 
   0  -3   7     1347.06     1315.21     21.80 o 
   1  -3   7      179.52      161.38      7.04 o 
   2  -3   7       88.99       73.76      7.76 o 
   3  -3   7      122.44      118.79      7.49 o 
   4  -3   7       15.40       14.12      6.89 o 
   5  -3   7      219.00      188.33     14.61 o 
   6  -3   7       63.59       71.68     12.63 o 
   7  -3   7        9.28        6.55     11.86 o 
  -7  -2   7        0.09        1.92     17.99 o 
  -6  -2   7      123.65      117.55     35.89 o 
  -5  -2   7      314.88      288.48     21.94 o 
  -4  -2   7      549.45      579.24     22.72 o 
  -3  -2   7       78.33       75.06      8.21 o 
  -2  -2   7      245.29      277.73     12.15 o 
  -1  -2   7      120.22      117.79      5.67 o 
   0  -2   7     1920.16     1849.79     31.43 o 
   1  -2   7     3540.53     3451.32     51.82 o 
   2  -2   7     1090.81     1049.08     20.66 o 
   3  -2   7       20.29       19.65      5.14 o 
   4  -2   7       23.94       25.30      6.91 o 
   5  -2   7       89.98      106.60     12.89 o 
   6  -2   7      147.62      169.59     19.38 o 
   7  -2   7       11.49       27.18     12.86 o 
  -7  -1   7        5.17       16.37     15.88 o 
  -6  -1   7        1.55      -11.85     11.85 o 
  -5  -1   7        2.93       -2.07      8.70 o 
  -4  -1   7      189.33      206.79     17.66 o 
  -3  -1   7      175.24      148.70      9.45 o 
  -2  -1   7      239.14      245.65     12.00 o 
  -1  -1   7      351.52      349.13      9.31 o 
   0  -1   7        9.77        7.49      2.17 o 
   1  -1   7      835.72      877.77     16.06 o 
   2  -1   7       90.27       79.16      5.62 o 
   3  -1   7       17.73       16.30      4.90 o 
   4  -1   7       57.42       54.57      6.85 o 
   5  -1   7      164.25      141.64     13.97 o 
   6  -1   7        5.05        2.41      8.41 o 
   7  -1   7        4.70       -1.02     13.82 o 
  -7   0   7      113.11      133.21     25.95 o 
  -6   0   7        2.25       -9.35     12.66 o 
  -5   0   7        0.44       -7.54      7.54 o 
  -4   0   7       31.28       29.05      8.99 o 
  -3   0   7     1166.91     1200.09     44.69 o 
  -2   0   7      743.14      753.52     14.62 o 
  -1   0   7        0.90       -2.50      2.50 o 
   0   0   7       48.12       40.64      3.90 o 
   1   0   7     1011.04     1092.73     18.80 o 
   2   0   7      198.65      206.61      7.47 o 
   3   0   7       70.01       54.24      6.32 o 
   4   0   7      225.35      219.29     13.68 o 
   5   0   7      204.83      207.19     14.81 o 
   6   0   7        1.88       -7.17      9.01 o 
   7   0   7       26.47       45.28     20.18 o 
  -7   1   7       16.96       13.68     16.04 o 
  -6   1   7       63.97       60.63     17.11 o 
  -5   1   7      159.90      127.97     16.17 o 
  -4   1   7      128.45      125.00     14.49 o 
  -3   1   7      708.43      697.62     16.11 o 
  -2   1   7       12.25       12.90      2.84 o 
  -1   1   7     1149.06     1209.75     17.83 o 
   0   1   7      920.04      847.35     15.99 o 
   1   1   7     1739.72     1755.58     27.22 o 
   2   1   7       78.27       84.75      5.32 o 
   3   1   7        3.51       -0.26      3.40 o 
   4   1   7       21.69       15.44      6.60 o 
   5   1   7        2.42        4.02      8.15 o 
   6   1   7      119.01      136.32     25.61 o 
   7   1   7       55.04       56.88     18.31 o 
  -7   2   7        0.12       -6.85     14.55 o 
  -6   2   7       37.86       43.52     15.24 o 
  -5   2   7        0.36        9.74      8.69 o 
  -4   2   7      429.87      422.55     14.85 o 
  -3   2   7      800.53      799.44     18.09 o 
  -2   2   7        7.17        6.07      2.92 o 
  -1   2   7      366.27      335.95      8.48 o 
   0   2   7     1543.62     1423.37     22.10 o 
   1   2   7      180.70      162.34      7.06 o 
   2   2   7      708.53      697.86     16.01 o 
   3   2   7      186.28      206.83      9.26 o 
   4   2   7        2.50        1.10      6.90 o 
   5   2   7       93.74       78.10     13.41 o 
   6   2   7      486.56      581.99     39.66 o 
   7   2   7       61.23       44.14     17.78 o 
  -7   3   7       35.06       20.64     23.36 o 
  -6   3   7        6.92       26.65     20.55 o 
  -5   3   7       79.63       81.86      9.32 o 
  -4   3   7        0.82       -0.14      4.52 o 
  -3   3   7      101.81       90.61      7.12 o 
  -2   3   7      338.44      349.04     13.50 o 
  -1   3   7      877.14      894.36     15.94 o 
   0   3   7       60.83       68.05      4.96 o 
   1   3   7        1.39       29.18      5.10 o 
   2   3   7        9.96        4.99      4.56 o 
   3   3   7       58.45       64.36      7.80 o 
   4   3   7       48.85       51.77     10.97 o 
   5   3   7       72.25       98.62     17.87 o 
   6   3   7       49.88       23.54     13.92 o 
   7   3   7       18.20       -0.22     22.24 o 
  -7   4   7      116.23      171.72     37.80 o 
  -6   4   7      128.72      133.89     31.18 o 
  -5   4   7      161.07      174.29     22.17 o 
  -4   4   7       27.14       13.75      6.35 o 
  -3   4   7        1.38       -1.76      4.28 o 
  -2   4   7      235.70      236.08     10.31 o 
  -1   4   7     1123.47     1115.15     18.96 o 
   0   4   7      565.74      573.29     12.40 o 
   1   4   7      183.38      166.59     10.33 o 
   2   4   7       10.44        8.02      5.37 o 
   3   4   7      151.76      143.01     12.06 o 
   4   4   7       44.55       29.25     10.78 o 
   5   4   7       29.02       32.63     13.98 o 
   6   4   7       95.18       67.69     18.95 o 
  -7   5   7       13.51       44.61     28.39 o 
  -6   5   7      211.89      248.25     40.17 o 
  -5   5   7      226.73      231.84     15.97 o 
  -4   5   7        4.14       -5.99      5.99 o 
  -3   5   7      132.72      127.82      9.08 o 
  -2   5   7       78.97       69.31      7.59 o 
  -1   5   7       90.86       77.43      6.36 o 
   0   5   7     1058.43     1010.15     21.45 o 
   1   5   7      847.72      872.74     24.65 o 
   2   5   7       63.27       68.43     20.38 o 
   3   5   7      145.20      180.46     19.02 o 
   4   5   7       28.38       25.51     13.19 o 
   5   5   7       83.40      100.52     19.79 o 
   6   5   7      125.13      123.33     23.25 o 
  -7   6   7       20.65       35.64     28.00 o 
  -6   6   7       44.88       35.96     25.43 o 
  -5   6   7        4.33        2.73      9.78 o 
  -4   6   7      105.92      103.98     11.69 o 
  -3   6   7      421.19      417.87     18.96 o 
  -2   6   7        1.12       -2.35      5.90 o 
  -1   6   7       22.00        9.65      6.03 o 
   0   6   7      446.18      424.11     20.73 o 
   1   6   7      740.60      742.09     27.94 o 
   2   6   7      526.15      510.83     24.57 o 
   3   6   7      208.34      225.39     16.13 o 
   4   6   7        3.80       -5.08     12.02 o 
   5   6   7       10.66       28.12     16.92 o 
   6   6   7       10.92       50.82     30.08 o 
  -7   7   7        5.14        8.58     26.07 o 
  -6   7   7       21.57       36.51     16.41 o 
  -5   7   7        2.44       -1.06     16.63 o 
  -4   7   7      166.15      172.55     14.66 o 
  -3   7   7      616.89      585.85     26.73 o 
  -2   7   7       38.32       42.95      9.94 o 
  -1   7   7       79.66       80.21     11.50 o 
   0   7   7      468.87      414.09     27.08 o 
   1   7   7        0.35       -0.50     10.09 o 
   2   7   7      486.11      422.79     23.67 o 
   3   7   7      328.90      347.81     28.18 o 
   4   7   7       64.55       90.39     19.43 o 
   5   7   7       16.68       26.14     16.32 o 
  -6   8   7       49.83       44.17     24.81 o 
  -5   8   7        6.12        7.37     14.22 o 
  -4   8   7       25.40       26.52     13.34 o 
  -3   8   7      184.65      185.16     33.71 o 
  -2   8   7      304.19      331.69     61.30 o 
  -1   8   7      282.08      369.14     40.06 o 
   0   8   7      116.04      141.87     19.20 o 
   1   8   7       28.26       17.19     17.24 o 
   2   8   7        0.27       -4.93     15.45 o 
   3   8   7       15.87       13.13     20.93 o 
  -6   9   7       66.78       60.98     25.34 o 
  -5   9   7        6.77       11.51     19.20 o 
  -4   9   7        0.92       -2.72     12.35 o 
  -3   9   7       65.35       42.01     21.22 o 
  -2   9   7      131.66      108.80     37.52 o 
  -1   9   7      407.37      376.82     42.90 o 
   0   9   7      305.71      475.77     46.50 o 
   1   9   7      143.78       78.04     24.69 o 
   2   9   7        5.21        1.60     16.97 o 
   3   9   7       14.63        9.91     21.40 o 
   4   9   7        6.92        9.30     23.50 o 
  -5  10   7       44.95       16.83     22.10 o 
  -4  10   7        0.28       -1.60     13.94 o 
  -3  10   7       52.44       46.23     24.38 o 
  -2  10   7      128.89      129.65     21.99 o 
  -1  10   7        3.80        3.69     20.32 o 
   0  10   7        8.99       15.41     18.84 o 
   1  10   7       94.28       97.75     27.87 o 
   2  10   7       73.07       89.49     29.63 o 
   3  10   7      142.23      127.17     33.84 o 
  -4  11   7        6.10       -6.41     15.66 o 
  -3  11   7       11.51       24.46     17.03 o 
  -2  11   7       34.18       20.52     16.23 o 
  -1  11   7       50.69       43.96     26.90 o 
   0  11   7       14.46       17.32     21.13 o 
   1  11   7        0.23      -13.29     20.45 o 
  -1 -11   8       16.52       34.66     18.66 o 
   0 -11   8       92.15      115.07     31.81 o 
   1 -11   8       64.70       63.71     19.00 o 
   2 -11   8       54.90       69.34     27.96 o 
   3 -11   8       10.95        5.76     16.94 o 
  -2 -10   8       68.97       55.50     19.93 o 
  -1 -10   8      138.93      129.84     34.55 o 
   0 -10   8        1.12       -7.74     13.71 o 
   1 -10   8        2.56       -3.70     11.44 o 
   2 -10   8      141.06      109.00     20.54 o 
   3 -10   8       95.93      100.17     29.34 o 
   4 -10   8       21.16       -4.95     24.82 o 
  -3  -9   8       31.93       36.72     18.26 o 
  -2  -9   8       41.10       39.38     17.09 o 
  -1  -9   8      140.34      152.77     22.76 o 
   0  -9   8       45.38       59.20     13.93 o 
   1  -9   8       50.81       17.42     15.66 o 
   2  -9   8       26.24       14.43     13.28 o 
   3  -9   8        7.09       -9.64     15.59 o 
   4  -9   8       41.93       52.51     18.01 o 
   5  -9   8       28.88       28.22     18.87 o 
  -4  -8   8        5.71       21.80     16.65 o 
  -3  -8   8       28.53       13.80     20.13 o 
  -2  -8   8        0.37        1.22     10.49 o 
  -1  -8   8       57.79       55.79     13.10 o 
   0  -8   8      278.07      329.86     34.90 o 
   1  -8   8      181.82      249.62     31.14 o 
   2  -8   8       57.97       63.00     11.27 o 
   3  -8   8        2.23       28.63     26.81 o 
   4  -8   8        9.91       13.48     14.38 o 
   5  -8   8        0.25        2.47     11.12 o 
   6  -8   8       38.70       52.93     15.74 o 
  -5  -7   8       31.91       63.40     29.24 o 
  -4  -7   8       67.62      108.22     26.77 o 
  -3  -7   8       67.72       58.96     14.17 o 
  -2  -7   8      151.18      142.76     16.52 o 
  -1  -7   8       53.11       46.76     10.24 o 
   0  -7   8       39.28       38.64      8.69 o 
   1  -7   8       17.15       17.16      7.54 o 
   2  -7   8       91.48       76.54     11.10 o 
   3  -7   8      362.51      373.63     24.39 o 
   4  -7   8       32.71       30.96     10.07 o 
   5  -7   8        9.63       15.52     11.34 o 
   6  -7   8        1.58        2.59     12.17 o 
  -5  -6   8       15.85       17.41     22.15 o 
  -4  -6   8       11.01       23.24     11.72 o 
  -3  -6   8      190.41      218.26     15.32 o 
  -2  -6   8      373.27      377.84     32.01 o 
  -1  -6   8      193.53      165.64     11.93 o 
   0  -6   8       28.50       52.43     10.61 o 
   1  -6   8        3.28        5.30      6.64 o 
   2  -6   8       56.39       60.66      9.75 o 
   3  -6   8      600.04      605.10     23.24 o 
   4  -6   8      289.99      287.63     17.96 o 
   5  -6   8       24.77       14.61      9.35 o 
   6  -6   8        4.25        1.26     11.37 o 
   7  -6   8        6.30        3.61     25.66 o 
  -6  -5   8       26.60       12.19     23.84 o 
  -5  -5   8       40.28       40.11     14.72 o 
  -4  -5   8        0.48       11.97      8.53 o 
  -3  -5   8       31.27       16.87      8.80 o 
  -2  -5   8       10.09        8.47      8.31 o 
  -1  -5   8      199.46      183.94     20.20 o 
   0  -5   8      681.00      661.99     28.83 o 
   1  -5   8       19.86       19.41      7.15 o 
   2  -5   8       31.32       45.94     10.82 o 
   3  -5   8       72.94       55.38      7.96 o 
   4  -5   8      172.01      187.46     14.90 o 
   5  -5   8      258.16      262.85     18.02 o 
   6  -5   8       44.88       49.22     18.53 o 
   7  -5   8       44.12       57.58     17.79 o 
  -6  -4   8       23.70       27.80     14.04 o 
  -5  -4   8       85.19       85.53     20.02 o 
  -4  -4   8       91.82       89.47     18.01 o 
  -3  -4   8       39.71       36.21      8.18 o 
  -2  -4   8       12.74        6.71      6.49 o 
  -1  -4   8      130.14      112.08      8.71 o 
   0  -4   8     1344.98     1320.18     32.40 o 
   1  -4   8      977.78      970.36     34.76 o 
   2  -4   8       50.28       66.36      7.32 o 
   3  -4   8      209.95      198.94     14.28 o 
   4  -4   8       28.90       36.94      8.49 o 
   5  -4   8      107.13      113.06     14.88 o 
   6  -4   8       44.27       54.37     13.41 o 
   7  -4   8       72.24       63.51     15.56 o 
  -7  -3   8        0.06        1.58     18.86 o 
  -6  -3   8        2.78      -14.42     14.42 o 
  -5  -3   8       21.91       18.75     20.76 o 
  -4  -3   8       84.72      117.41     13.05 o 
  -3  -3   8      551.53      581.58     29.87 o 
  -2  -3   8       15.47        7.13      5.92 o 
  -1  -3   8        5.11       11.51      5.07 o 
   0  -3   8      322.55      320.60     12.90 o 
   1  -3   8      930.17      909.66     25.24 o 
   2  -3   8      188.89      188.91     10.53 o 
   3  -3   8      208.85      183.90     11.49 o 
   4  -3   8       65.35       58.19     12.26 o 
   5  -3   8       12.52        4.71      7.62 o 
   6  -3   8       18.94       18.40     10.87 o 
   7  -3   8        5.01        8.33     11.53 o 
  -7  -2   8       53.83       24.97     27.12 o 
  -6  -2   8       80.93       90.80     22.28 o 
  -5  -2   8        0.36       -1.77      9.89 o 
  -4  -2   8      132.29      104.85     14.71 o 
  -3  -2   8       61.12       61.82      7.83 o 
  -2  -2   8        2.02        6.66      3.60 o 
  -1  -2   8      498.62      494.57     12.85 o 
   0  -2   8      575.53      643.32     17.91 o 
   1  -2   8       31.52       30.97      4.17 o 
   2  -2   8       83.77       79.21      6.26 o 
   3  -2   8      481.20      486.64     15.66 o 
   4  -2   8      627.40      658.54     22.65 o 
   5  -2   8       44.70       35.49      8.83 o 
   6  -2   8        0.37        6.83     10.09 o 
   7  -2   8        6.05       17.33     13.49 o 
  -7  -1   8       52.55       45.36     19.17 o 
  -6  -1   8      100.64      100.62     21.25 o 
  -5  -1   8       82.22      104.22     20.63 o 
  -4  -1   8        0.83       -9.43      9.43 o 
  -3  -1   8      695.47      704.94     27.89 o 
  -2  -1   8      391.56      392.00     11.84 o 
  -1  -1   8     1675.35     1633.50     27.11 o 
   0  -1   8      607.44      587.94     12.84 o 
   1  -1   8       25.07       30.64      3.95 o 
   2  -1   8      250.71      243.11     13.61 o 
   3  -1   8       10.63       -0.67      4.83 o 
   4  -1   8      376.84      365.16     17.70 o 
   5  -1   8      338.11      315.25     21.91 o 
   6  -1   8       86.94       93.94     14.40 o 
   7  -1   8       12.80        8.83     13.75 o 
  -7   0   8        0.07        0.28     16.70 o 
  -6   0   8       63.54       53.77     15.90 o 
  -5   0   8      438.15      399.70     28.14 o 
  -4   0   8      103.05      113.47     15.02 o 
  -3   0   8       81.58       64.07      6.57 o 
  -2   0   8       81.50       88.73      7.89 o 
  -1   0   8      245.04      260.77      8.33 o 
   0   0   8      489.61      480.17     11.56 o 
   1   0   8       17.47       12.36      3.45 o 
   2   0   8       43.25       40.51      4.64 o 
   3   0   8      519.11      503.66     21.20 o 
   4   0   8        0.75        2.56      6.34 o 
   5   0   8        5.86        8.98      7.11 o 
   6   0   8        1.57        4.26     12.42 o 
   7   0   8       64.48      112.15     37.56 o 
  -7   1   8       23.13       14.54     25.06 o 
  -6   1   8       11.87       -3.81     11.85 o 
  -5   1   8      346.46      325.31     23.34 o 
  -4   1   8      307.61      352.85     22.63 o 
  -3   1   8       82.20       74.19      7.43 o 
  -2   1   8      135.65      127.50     10.83 o 
  -1   1   8      595.83      611.08     14.02 o 
   0   1   8        2.07        3.93      3.33 o 
   1   1   8        3.32       -0.42      3.06 o 
   2   1   8     1332.01     1316.82     25.20 o 
   3   1   8      573.55      589.94     17.38 o 
   4   1   8       43.57       24.31      7.87 o 
   5   1   8        7.58       -1.82      9.76 o 
   6   1   8        7.98        6.67     13.08 o 
   7   1   8       13.07       37.14     16.86 o 
  -7   2   8        2.88       -2.10     15.03 o 
  -6   2   8       64.98       89.67     36.39 o 
  -5   2   8       35.21       15.69     14.89 o 
  -4   2   8       57.91       59.69      7.37 o 
  -3   2   8        3.55        8.32      5.33 o 
  -2   2   8      722.25      718.33     17.49 o 
  -1   2   8      915.08      853.27     17.30 o 
   0   2   8      853.24      913.52     17.91 o 
   1   2   8      100.87       84.94      5.79 o 
   2   2   8       61.87       65.96      6.14 o 
   3   2   8      130.30      149.30     14.58 o 
   4   2   8      389.83      446.18     28.89 o 
   5   2   8      413.03      508.97     70.65 o 
   6   2   8       46.71       10.78     14.95 o 
   7   2   8        0.21       15.54     22.01 o 
  -7   3   8        3.11        1.30     15.63 o 
  -6   3   8       73.21      103.04     22.22 o 
  -5   3   8       41.48       41.22     10.15 o 
  -4   3   8       83.72      102.58      9.48 o 
  -3   3   8       15.21        7.32      5.46 o 
  -2   3   8       58.97       67.83      6.46 o 
  -1   3   8      640.68      642.01     16.84 o 
   0   3   8      848.15      814.47     21.95 o 
   1   3   8      685.68      668.37     14.74 o 
   2   3   8        0.42       -0.65      4.51 o 
   3   3   8      120.45      127.88     11.99 o 
   4   3   8      161.66      150.49     16.35 o 
   5   3   8      479.64      528.63     36.08 o 
   6   3   8        2.02       -1.89     14.40 o 
  -7   4   8        0.17        1.70     16.19 o 
  -6   4   8        1.94      -11.56     13.17 o 
  -5   4   8      303.44      325.20     20.07 o 
  -4   4   8      288.90      269.03     17.39 o 
  -3   4   8      254.18      255.52     13.21 o 
  -2   4   8       89.23       91.94      7.91 o 
  -1   4   8      227.37      231.34      9.27 o 
   0   4   8        8.38        2.40      4.24 o 
   1   4   8     1913.03     1867.50     41.37 o 
   2   4   8        5.54       12.12      6.55 o 
   3   4   8       30.64       16.17      7.10 o 
   4   4   8      334.49      339.69     28.07 o 
   5   4   8       17.48       32.87     15.13 o 
   6   4   8       93.90       48.26     21.95 o 
  -7   5   8       43.92       74.21     31.36 o 
  -6   5   8       36.17       48.33     24.17 o 
  -5   5   8        6.74       12.28     12.25 o 
  -4   5   8        0.36       -1.11      7.66 o 
  -3   5   8      296.65      346.90     25.30 o 
  -2   5   8      157.97      191.37     17.20 o 
  -1   5   8       84.56       94.66     10.04 o 
   0   5   8     2088.77     2123.46     41.61 o 
   1   5   8      119.10      119.26     20.27 o 
   2   5   8      163.28      165.65     13.32 o 
   3   5   8      230.69      226.16     15.78 o 
   4   5   8      489.38      554.67     36.29 o 
   5   5   8       51.27       41.25     15.36 o 
   6   5   8        4.21        1.10     23.61 o 
  -7   6   8       79.46      111.92     35.77 o 
  -6   6   8       78.29       56.82     28.05 o 
  -5   6   8        0.26        7.28     12.28 o 
  -4   6   8        0.78        4.88      7.29 o 
  -3   6   8       35.23       27.72      7.54 o 
  -2   6   8        2.02        1.19      7.67 o 
  -1   6   8      610.48      635.71     42.75 o 
   0   6   8      635.93      626.00     25.18 o 
   1   6   8       31.56       23.40     11.04 o 
   2   6   8       25.51       22.73      9.79 o 
   3   6   8       24.71       21.50     12.47 o 
   4   6   8      162.89      201.04     25.60 o 
   5   6   8      169.02      182.22     25.99 o 
  -6   7   8        3.38      -12.77     19.91 o 
  -5   7   8      215.40      184.84     23.17 o 
  -4   7   8      253.52      281.91     16.62 o 
  -3   7   8       90.36      103.32     14.72 o 
  -2   7   8       32.80       38.20      9.79 o 
  -1   7   8       28.98       26.39      9.46 o 
   0   7   8      106.97      113.32     17.30 o 
   1   7   8      122.77      148.68     21.78 o 
   2   7   8       83.89       68.27     13.26 o 
   3   7   8      142.61      160.33     37.43 o 
   4   7   8       27.70       45.75     17.89 o 
   5   7   8        3.69       21.15     24.31 o 
  -6   8   8        3.25       -5.30     22.41 o 
  -5   8   8       80.05       56.64     30.25 o 
  -4   8   8      249.89      261.06     25.52 o 
  -3   8   8       72.40       44.25     14.75 o 
  -2   8   8        0.61       -0.43     12.07 o 
  -1   8   8       70.57       10.84     17.87 o 
   0   8   8        6.22       -3.42     15.19 o 
   1   8   8       17.41       10.63     17.15 o 
   2   8   8      221.31      209.09     34.31 o 
   3   8   8       13.04        9.13     21.20 o 
  -5   9   8        0.10       -4.80     19.29 o 
  -4   9   8       22.47       45.36     16.21 o 
  -3   9   8       10.09       -9.88     12.16 o 
  -2   9   8      392.82      391.56     32.72 o 
  -1   9   8      280.63      245.47     37.47 o 
   0   9   8       37.25       24.24     21.07 o 
   1   9   8       33.38       35.73     22.62 o 
   2   9   8       18.44       27.71     21.76 o 
   3   9   8       37.39       51.63     27.06 o 
  -5  10   8        1.27      -13.25     21.58 o 
  -4  10   8        0.14      -14.83     14.83 o 
  -3  10   8        3.53      -13.81     13.81 o 
  -2  10   8       56.32       55.35     18.44 o 
  -1  10   8       59.99       41.50     24.42 o 
   0  10   8       66.93       58.91     26.24 o 
   1  10   8        2.00       31.27     23.02 o 
   2  10   8       49.63       46.63     25.89 o 
  -3  11   8        0.73        3.48     16.69 o 
  -2  11   8        5.54       -6.01     15.85 o 
  -1  11   8       51.83       37.51     25.57 o 
   0  11   8      236.73      237.16     42.38 o 
   1  11   8      172.80      201.90     40.42 o 
   0 -11   9      167.14      189.35     38.69 o 
   1 -11   9        7.26       24.47     18.96 o 
   2 -11   9        4.12       20.71     17.29 o 
  -2 -10   9        3.89       -6.43     16.65 o 
  -1 -10   9       56.35       29.26     40.03 o 
   0 -10   9      149.47      133.22     23.60 o 
   1 -10   9      140.10      152.54     19.12 o 
   2 -10   9       19.62       24.31     15.75 o 
   3 -10   9       10.52        8.21     16.32 o 
   4 -10   9        6.07       -0.04     16.63 o 
  -3  -9   9       17.06       -1.86     16.99 o 
  -2  -9   9       32.58       33.00     16.91 o 
  -1  -9   9       23.52       16.77     12.82 o 
   0  -9   9       36.41       41.39     13.57 o 
   1  -9   9      249.99      278.43     23.01 o 
   2  -9   9       82.66      105.46     27.28 o 
   3  -9   9       22.33       24.77     16.74 o 
   4  -9   9       41.16       28.68     17.34 o 
   5  -9   9        6.53       20.57     18.45 o 
  -4  -8   9       22.36       20.85     17.58 o 
  -3  -8   9       43.52       40.72     16.48 o 
  -2  -8   9       24.01       39.71     12.78 o 
  -1  -8   9       70.27      105.14     20.58 o 
   0  -8   9      148.74      124.92     15.83 o 
   1  -8   9       26.79       19.67     11.07 o 
   2  -8   9       15.10       -3.59     12.22 o 
   3  -8   9       50.12       86.70     19.37 o 
   4  -8   9       96.49      127.59     27.55 o 
   5  -8   9        8.02        2.17     15.40 o 
  -4  -7   9       19.50       25.28     19.11 o 
  -3  -7   9        0.39      -10.50     10.50 o 
  -2  -7   9      103.93      101.59     16.01 o 
  -1  -7   9      693.10      683.37     30.32 o 
   0  -7   9      216.65      279.69     18.05 o 
   1  -7   9        9.35       14.60      8.37 o 
   2  -7   9        1.56        7.02     10.33 o 
   3  -7   9       11.19       11.42     13.33 o 
   4  -7   9       54.92       40.18     21.94 o 
   5  -7   9      260.23      295.03     33.84 o 
   6  -7   9       63.39      103.72     41.65 o 
  -5  -6   9       55.57       36.28     19.07 o 
  -4  -6   9       52.96       47.47     13.09 o 
  -3  -6   9       30.75       26.60     14.24 o 
  -2  -6   9        8.59        4.50      9.85 o 
  -1  -6   9       10.31       -8.71      8.71 o 
   0  -6   9        0.74       -5.76     11.85 o 
   1  -6   9      594.02      627.51     36.11 o 
   2  -6   9      414.48      395.22     19.76 o 
   3  -6   9       12.32       10.81     11.42 o 
   4  -6   9       58.92       35.03     12.47 o 
   5  -6   9       85.53       83.64     19.37 o 
   6  -6   9       89.64       47.91     14.24 o 
  -6  -5   9        0.07       11.89     17.16 o 
  -5  -5   9        2.54        3.56     12.06 o 
  -4  -5   9       35.79       37.03     11.56 o 
  -3  -5   9      254.12      250.45     18.16 o 
  -2  -5   9      288.19      337.96     21.65 o 
  -1  -5   9       20.63       13.34      6.87 o 
   0  -5   9       63.60       34.43     12.49 o 
   1  -5   9      142.37      148.91     15.31 o 
   2  -5   9      972.91      983.71     35.61 o 
   3  -5   9        0.83       -7.00      7.00 o 
   4  -5   9       14.05        5.11     10.02 o 
   5  -5   9      231.38      244.98     20.60 o 
   6  -5   9       95.45       67.40     15.12 o 
  -6  -4   9       44.12       28.06     27.25 o 
  -5  -4   9       16.70       13.10     16.45 o 
  -4  -4   9      114.88      115.42     23.03 o 
  -3  -4   9       95.03      111.82     16.17 o 
  -2  -4   9     1386.85     1331.90     37.11 o 
  -1  -4   9      265.58      257.70     12.68 o 
   0  -4   9        1.58        1.52      5.90 o 
   1  -4   9       67.49       72.33      9.26 o 
   2  -4   9       15.13       10.95      6.71 o 
   3  -4   9      221.13      231.07     18.60 o 
   4  -4   9      105.64      101.50     11.91 o 
   5  -4   9      294.90      298.72     23.63 o 
   6  -4   9       25.91       31.42     12.36 o 
   7  -4   9        1.33      -11.08     11.08 o 
  -6  -3   9      137.27      177.33     27.60 o 
  -5  -3   9       74.10       85.22     16.21 o 
  -4  -3   9        3.08      -10.01     10.01 o 
  -3  -3   9       47.67       47.42      8.73 o 
  -2  -3   9        1.47        1.88      6.14 o 
  -1  -3   9      467.56      491.33     18.15 o 
   0  -3   9     1140.88     1086.17     26.07 o 
   1  -3   9      728.32      718.56     22.86 o 
   2  -3   9       74.05       59.57      8.66 o 
   3  -3   9       37.95       39.75      6.84 o 
   4  -3   9        8.20       12.37      7.72 o 
   5  -3   9      100.87       96.99     12.50 o 
   6  -3   9       86.72       92.91     15.14 o 
   7  -3   9        5.74        5.24     12.22 o 
  -7  -2   9        6.26        3.50     19.10 o 
  -6  -2   9       49.65       42.85     18.94 o 
  -5  -2   9      261.18      301.69     24.95 o 
  -4  -2   9      188.95      227.48     20.76 o 
  -3  -2   9       61.24       50.48      9.82 o 
  -2  -2   9      152.88      158.87      8.89 o 
  -1  -2   9       27.91       21.76      5.70 o 
   0  -2   9       27.45       33.99      6.30 o 
   1  -2   9      770.10      749.16     22.62 o 
   2  -2   9      655.11      680.60     26.40 o 
   3  -2   9        0.74       -0.71      4.85 o 
   4  -2   9        0.42       -2.51      6.90 o 
   5  -2   9        0.18        1.42      8.10 o 
   6  -2   9       21.04       15.39     11.09 o 
   7  -2   9       70.35       58.20     15.19 o 
  -7  -1   9       12.38       11.27     20.18 o 
  -6  -1   9       30.84       42.96     18.30 o 
  -5  -1   9       18.51       23.09     12.64 o 
  -4  -1   9       63.09       76.01     14.15 o 
  -3  -1   9       26.12       32.92      8.67 o 
  -2  -1   9      788.57      792.52     19.00 o 
  -1  -1   9      107.40       99.91     13.02 o 
   0  -1   9       64.63       68.78      6.72 o 
   1  -1   9        2.03        0.58      3.89 o 
   2  -1   9       15.24       18.20      4.29 o 
   3  -1   9      884.63      964.01     24.00 o 
   4  -1   9      410.27      426.98     19.51 o 
   5  -1   9       11.96       -1.94      9.35 o 
   6  -1   9        3.58        7.97     10.37 o 
   7  -1   9       33.19       50.55     17.75 o 
  -7   0   9       28.43       16.72     17.81 o 
  -6   0   9       26.14       23.34     15.88 o 
  -5   0   9        6.94       14.10     13.72 o 
  -4   0   9       11.97        1.97      9.53 o 
  -3   0   9      208.53      254.24     17.13 o 
  -2   0   9     1248.99     1138.61     24.60 o 
  -1   0   9      599.09      550.90     14.17 o 
   0   0   9      122.30      120.94      8.01 o 
   1   0   9      761.50      744.10     17.54 o 
   2   0   9       35.82       28.85      4.78 o 
   3   0   9      781.17      866.80     22.51 o 
   4   0   9      123.39      122.66     13.28 o 
   5   0   9       86.44       76.92     16.06 o 
   6   0   9        1.08       -3.43     12.79 o 
   7   0   9       29.56        7.13     16.67 o 
  -7   1   9       35.61       49.31     19.67 o 
  -6   1   9       61.90       34.77     15.66 o 
  -5   1   9       16.18        1.69     12.56 o 
  -4   1   9        1.78       -6.29      8.89 o 
  -3   1   9      540.78      551.55     18.65 o 
  -2   1   9      450.13      493.59     15.44 o 
  -1   1   9      314.31      325.90     10.83 o 
   0   1   9      353.59      366.48     12.47 o 
   1   1   9      339.54      319.87     10.98 o 
   2   1   9      202.26      230.40     10.20 o 
   3   1   9       13.58       18.16      6.82 o 
   4   1   9       21.06       23.66      8.93 o 
   5   1   9      234.52      239.35     35.72 o 
   6   1   9      220.24      230.92     27.42 o 
   7   1   9        6.66       22.17     24.67 o 
  -7   2   9       67.81       41.05     18.01 o 
  -6   2   9       15.43       20.65     14.64 o 
  -5   2   9       32.41       19.14     13.73 o 
  -4   2   9        4.45        4.78      6.12 o 
  -3   2   9       13.33        7.65      6.06 o 
  -2   2   9       16.34       19.15      5.81 o 
  -1   2   9      125.85      123.89      7.46 o 
   0   2   9      208.74      207.20     12.73 o 
   1   2   9      241.38      230.83     11.60 o 
   2   2   9      530.35      545.90     15.23 o 
   3   2   9      126.43       94.19     12.17 o 
   4   2   9      162.53      157.30     16.47 o 
   5   2   9      125.28      151.23     23.70 o 
   6   2   9      422.20      374.71     51.90 o 
  -7   3   9       55.49       50.21     37.60 o 
  -6   3   9       41.96       35.76     15.88 o 
  -5   3   9        3.04        3.49      9.08 o 
  -4   3   9       50.24       29.12      9.08 o 
  -3   3   9      244.73      212.63     15.46 o 
  -2   3   9      524.65      527.25     20.41 o 
  -1   3   9      113.15      105.24      8.80 o 
   0   3   9       39.39       31.67      5.09 o 
   1   3   9      279.19      285.58     13.76 o 
   2   3   9      509.59      513.51     16.77 o 
   3   3   9       35.62       31.30      8.21 o 
   4   3   9       32.82       11.47     12.62 o 
   5   3   9       67.79       44.86     22.63 o 
   6   3   9        6.53       -5.60     13.79 o 
  -7   4   9       22.00       -6.69     22.83 o 
  -6   4   9       15.16       24.16     33.20 o 
  -5   4   9       74.24       65.50     13.34 o 
  -4   4   9       31.11       33.61      9.42 o 
  -3   4   9        4.85        9.25      7.75 o 
  -2   4   9      147.03      165.25     13.74 o 
  -1   4   9      483.86      479.46     15.52 o 
   0   4   9        3.26       -1.52      4.78 o 
   1   4   9       17.31       26.39      7.11 o 
   2   4   9       18.70       13.29      7.19 o 
   3   4   9      240.02      218.95     15.64 o 
   4   4   9       28.95       19.16     15.57 o 
   5   4   9        0.46       -4.87     13.36 o 
   6   4   9        9.29       19.82     15.18 o 
  -7   5   9        1.60       12.52     18.36 o 
  -6   5   9       80.22      111.45     22.47 o 
  -5   5   9      357.16      362.29     24.91 o 
  -4   5   9        0.26       -4.02      8.30 o 
  -3   5   9      156.49      134.37     13.11 o 
  -2   5   9      181.95      208.50     15.22 o 
  -1   5   9      602.87      594.51     30.38 o 
   0   5   9      419.90      378.08     16.61 o 
   1   5   9       73.08       75.49     11.38 o 
   2   5   9      252.67      241.27     18.34 o 
   3   5   9      233.67      265.02     30.36 o 
   4   5   9        0.22       -1.59     11.62 o 
   5   5   9        1.05       11.46     15.18 o 
  -6   6   9       32.65       15.67     17.25 o 
  -5   6   9       55.31       61.07     14.23 o 
  -4   6   9        0.91       -8.70      8.70 o 
  -3   6   9        0.41       11.76      8.79 o 
  -2   6   9      260.27      285.90     27.23 o 
  -1   6   9      148.62      171.19     22.15 o 
   0   6   9       89.78       78.28     13.60 o 
   1   6   9      284.87      279.59     30.63 o 
   2   6   9      383.97      385.03     24.54 o 
   3   6   9      530.80      549.74     28.51 o 
   4   6   9       70.57       60.83     17.64 o 
   5   6   9        6.67        1.85     15.02 o 
  -6   7   9       15.95        7.55     18.86 o 
  -5   7   9       30.23       42.60     13.99 o 
  -4   7   9        4.64       13.48     14.15 o 
  -3   7   9      155.85      224.92     36.48 o 
  -2   7   9     1042.29     1070.99     41.72 o 
  -1   7   9      465.02      432.83     54.54 o 
   0   7   9      284.10      242.54     25.15 o 
   1   7   9      108.15      130.84     15.54 o 
   2   7   9       60.17       52.20     15.32 o 
   3   7   9      189.52      170.89     22.89 o 
   4   7   9      157.30      186.43     32.48 o 
  -6   8   9      119.94      169.17     67.77 o 
  -5   8   9       23.92       27.26     23.11 o 
  -4   8   9       97.52       30.12     22.15 o 
  -3   8   9        4.42       17.37     16.66 o 
  -2   8   9      174.87      149.11     22.14 o 
  -1   8   9      228.68      245.12     37.58 o 
   0   8   9      180.69      169.13     32.06 o 
   1   8   9      163.66      230.92     36.34 o 
   2   8   9        0.22      -12.59     18.57 o 
   3   8   9       18.49       20.33     15.59 o 
   4   8   9       16.09       14.82     25.86 o 
  -4   9   9       27.86       30.55     23.30 o 
  -3   9   9       29.77       30.56     19.75 o 
  -2   9   9        4.23        8.36     14.67 o 
  -1   9   9        0.40        0.09     18.75 o 
   0   9   9      207.99      269.29     40.31 o 
   1   9   9      275.63      238.44     38.88 o 
   2   9   9       36.77       31.11     26.31 o 
   3   9   9        0.20       12.69     24.56 o 
  -4  10   9       77.69      103.75     31.59 o 
  -3  10   9      112.37      124.52     33.14 o 
  -2  10   9       21.11       24.55     17.40 o 
  -1  10   9        3.92        6.87     19.51 o 
   0  10   9        1.07       21.63     22.21 o 
   1  10   9        8.07       18.81     24.02 o 
   2  10   9       25.48       46.32     29.63 o 
  -2  11   9       26.76       71.30     22.07 o 
  -1  11   9      132.96      137.90     36.57 o 
  -1 -10  10       75.81       51.67     20.22 o 
   0 -10  10        0.62        5.90     14.12 o 
   1 -10  10       20.42       18.30     14.30 o 
   2 -10  10       17.66       20.54     17.76 o 
   3 -10  10      114.93       82.43     22.89 o 
  -2  -9  10        0.40       17.27     16.67 o 
  -1  -9  10       89.26       82.66     19.65 o 
   0  -9  10       47.88       39.84     16.63 o 
   1  -9  10       20.89       24.31     12.82 o 
   2  -9  10        0.19        1.78     13.98 o 
   3  -9  10        7.32        1.57     14.53 o 
   4  -9  10       71.89       62.91     44.30 o 
  -3  -8  10        2.51       -2.30     14.28 o 
  -2  -8  10        2.43       13.19     12.45 o 
  -1  -8  10       53.67       59.68     14.36 o 
   0  -8  10      169.39      176.40     28.13 o 
   1  -8  10       47.88       47.96     15.29 o 
   2  -8  10        3.93        5.07     14.30 o 
   3  -8  10       13.09        0.88     23.56 o 
   4  -8  10        1.03       12.74     15.92 o 
   5  -8  10       17.18       -4.26     16.02 o 
  -4  -7  10       21.60       41.17     19.57 o 
  -3  -7  10       81.14       81.68     17.54 o 
  -2  -7  10      228.36      220.43     27.87 o 
  -1  -7  10      149.18      155.01     26.42 o 
   0  -7  10        1.60        9.99     10.18 o 
   1  -7  10        1.45        1.07      9.34 o 
   2  -7  10       88.52       84.62     18.81 o 
   3  -7  10      227.83      240.91     26.82 o 
   4  -7  10       84.96       81.48     19.66 o 
   5  -7  10        8.11        4.79     15.36 o 
  -5  -6  10        1.18        9.77     17.93 o 
  -4  -6  10        1.06       -6.89     13.88 o 
  -3  -6  10       11.61       34.70     18.57 o 
  -2  -6  10      263.47      261.71     29.12 o 
  -1  -6  10      200.43      195.09     31.68 o 
   0  -6  10       37.48       34.34     11.89 o 
   1  -6  10       21.25        1.34     12.03 o 
   2  -6  10        6.95       19.50     10.75 o 
   3  -6  10      434.98      458.05     34.11 o 
   4  -6  10      222.68      204.99     25.78 o 
   5  -6  10        7.13       12.15     15.31 o 
   6  -6  10       17.04       27.63     17.34 o 
  -5  -5  10       71.89       81.52     23.45 o 
  -4  -5  10        6.20      -12.46     14.73 o 
  -3  -5  10        0.38       10.54     11.26 o 
  -2  -5  10       25.75       40.03     11.82 o 
  -1  -5  10      192.10      248.97     19.76 o 
   0  -5  10      861.88      855.65     32.70 o 
   1  -5  10        6.76       15.21     18.51 o 
   2  -5  10      158.78      164.11     22.65 o 
   3  -5  10       12.77       13.03     10.43 o 
   4  -5  10      127.04      126.66     20.14 o 
   5  -5  10        2.42        2.65     13.49 o 
   6  -5  10        4.78      -13.37     15.51 o 
  -6  -4  10        2.61        6.38     19.17 o 
  -5  -4  10       17.97        9.08     16.49 o 
  -4  -4  10      236.94      205.53     27.20 o 
  -3  -4  10        2.13        5.96     11.00 o 
  -2  -4  10      118.60      113.23     12.53 o 
  -1  -4  10      325.74      346.98     18.44 o 
   0  -4  10     1189.86     1250.24     39.77 o 
   1  -4  10        7.24       14.06      8.53 o 
   2  -4  10        0.49        2.57     11.22 o 
   3  -4  10      165.32      164.39     17.30 o 
   4  -4  10       65.76       62.87     16.03 o 
   5  -4  10       12.85       -3.08     13.63 o 
   6  -4  10        1.21       16.81     14.95 o 
  -6  -3  10       40.98       34.36     20.42 o 
  -5  -3  10       41.18       44.41     18.74 o 
  -4  -3  10      394.33      415.80     44.46 o 
  -3  -3  10      137.25      124.46     14.17 o 
  -2  -3  10        0.56        1.42      5.79 o 
  -1  -3  10      318.01      291.02     16.67 o 
   0  -3  10       46.94       35.42      8.92 o 
   1  -3  10        6.35        1.60      7.87 o 
   2  -3  10       82.83      102.33     10.84 o 
   3  -3  10      912.53     1006.61     36.27 o 
   4  -3  10      367.33      370.59     32.70 o 
   5  -3  10        0.23        5.11     12.49 o 
   6  -3  10       35.29       39.11     13.67 o 
  -6  -2  10        0.56        7.04     18.08 o 
  -5  -2  10       28.76       22.19     18.78 o 
  -4  -2  10       86.21       89.41     16.05 o 
  -3  -2  10       36.47       26.68      8.90 o 
  -2  -2  10       39.08       33.12      6.82 o 
  -1  -2  10     1179.07     1154.61     27.66 o 
   0  -2  10      492.22      457.69     16.45 o 
   1  -2  10       77.85       71.17     11.71 o 
   2  -2  10       36.56       18.73      9.64 o 
   3  -2  10      125.54      117.80     19.75 o 
   4  -2  10      226.13      259.99     20.69 o 
   5  -2  10      180.51      175.69     17.98 o 
   6  -2  10       67.01       67.46     14.61 o 
  -6  -1  10       54.03       72.55     22.37 o 
  -5  -1  10      264.50      273.59     30.86 o 
  -4  -1  10       63.47       64.26     16.23 o 
  -3  -1  10      525.30      481.47     27.41 o 
  -2  -1  10      121.26      120.27      9.98 o 
  -1  -1  10      632.03      640.53     21.81 o 
   0  -1  10      350.37      336.88     12.86 o 
   1  -1  10      252.40      263.67     13.87 o 
   2  -1  10        1.15        5.89      4.98 o 
   3  -1  10      208.41      143.56     12.98 o 
   4  -1  10        3.63        4.37      7.66 o 
   5  -1  10      185.33      221.43     19.68 o 
   6  -1  10      102.47       93.67     31.89 o 
  -7   0  10        9.97       23.44     47.53 o 
  -6   0  10        5.84        1.53     15.41 o 
  -5   0  10      102.26      107.90     21.11 o 
  -4   0  10      107.81      137.32     18.86 o 
  -3   0  10      566.39      616.40     25.91 o 
  -2   0  10      362.34      359.34     14.04 o 
  -1   0  10      232.98      217.79     10.44 o 
   0   0  10        1.39       -4.42      4.56 o 
   1   0  10      383.75      394.41     19.07 o 
   2   0  10      436.16      457.94     18.68 o 
   3   0  10      437.64      435.60     19.11 o 
   4   0  10       32.10       22.91      8.42 o 
   5   0  10        4.75        0.12     11.37 o 
   6   0  10        1.01       22.19     15.12 o 
  -7   1  10        7.32       18.86     18.77 o 
  -6   1  10        9.08      -12.03     15.48 o 
  -5   1  10       24.73       27.66     15.00 o 
  -4   1  10       13.91        7.58     11.47 o 
  -3   1  10     1081.34     1172.14     29.78 o 
  -2   1  10      455.84      493.42     16.41 o 
  -1   1  10       48.88       57.50      7.29 o 
   0   1  10       96.59       77.21      7.46 o 
   1   1  10        8.92        4.04      4.46 o 
   2   1  10      355.69      369.73     15.13 o 
   3   1  10      375.68      404.90     18.59 o 
   4   1  10      114.08      150.80     21.49 o 
   5   1  10       27.76       21.04     14.18 o 
   6   1  10       21.64       32.31     16.09 o 
  -7   2  10       88.92      129.12     32.82 o 
  -6   2  10       23.99       23.27     16.97 o 
  -5   2  10       30.69       32.99     16.45 o 
  -4   2  10       38.17       44.73     10.68 o 
  -3   2  10       21.24       27.23      9.01 o 
  -2   2  10      241.48      256.58     22.83 o 
  -1   2  10      430.30      417.36     14.83 o 
   0   2  10      593.66      602.46     17.02 o 
   1   2  10       41.61       46.18      6.18 o 
   2   2  10       89.01       69.39      7.75 o 
   3   2  10        0.87       -2.79      7.47 o 
   4   2  10      633.79      671.08     63.40 o 
   5   2  10       94.17      125.61     21.32 o 
   6   2  10        2.03        1.19     15.41 o 
  -7   3  10        8.32       23.11     19.29 o 
  -6   3  10       33.06       16.82     16.17 o 
  -5   3  10       22.68       17.59     11.80 o 
  -4   3  10      207.78      233.68     18.48 o 
  -3   3  10       12.95       24.55      8.94 o 
  -2   3  10       72.11       85.89     11.38 o 
  -1   3  10      141.04      134.85      9.88 o 
   0   3  10     1049.81     1075.35     26.22 o 
   1   3  10       34.14       41.69     11.23 o 
   2   3  10      241.77      190.89     20.57 o 
   3   3  10       12.89       13.03      9.19 o 
   4   3  10      207.30      215.45     24.54 o 
   5   3  10        0.46       13.78     13.92 o 
   6   3  10        0.25      -12.49     12.49 o 
  -6   4  10        8.92        6.29     15.12 o 
  -5   4  10       61.38       49.03     13.65 o 
  -4   4  10      586.39      630.08     49.93 o 
  -3   4  10      114.42      113.63     13.59 o 
  -2   4  10      124.48      120.50     13.09 o 
  -1   4  10      159.92      160.59     10.78 o 
   0   4  10      711.08      721.09     21.38 o 
   1   4  10      334.35      325.31     25.35 o 
   2   4  10        7.12        8.49      7.37 o 
   3   4  10      345.58      378.14     22.74 o 
   4   4  10       93.20      140.95     20.78 o 
   5   4  10        7.58       18.29     15.68 o 
  -6   5  10        6.21       -2.67     15.62 o 
  -5   5  10       36.35       30.73     12.67 o 
  -4   5  10      135.84      174.95     23.69 o 
  -3   5  10        0.49       -1.11      8.28 o 
  -2   5  10       38.40       26.01     10.62 o 
  -1   5  10       44.51       65.32     12.46 o 
   0   5  10      392.99      374.39     23.99 o 
   1   5  10       14.66        5.74      8.41 o 
   2   5  10        3.40        6.54      8.75 o 
   3   5  10      232.80      276.49     21.09 o 
   4   5  10       40.59        8.25     13.42 o 
   5   5  10        2.96       10.67     27.77 o 
  -6   6  10        1.15        9.88     17.35 o 
  -5   6  10        5.52       10.31     11.97 o 
  -4   6  10      143.35      156.66     23.16 o 
  -3   6  10       73.48       42.66     18.67 o 
  -2   6  10       18.09       11.36     13.31 o 
  -1   6  10       74.67       95.49     19.71 o 
   0   6  10      131.12      122.87     17.74 o 
   1   6  10       30.25       28.40     10.74 o 
   2   6  10       91.40      108.25     18.53 o 
   3   6  10       92.96       99.50     19.35 o 
   4   6  10       69.37       52.11     18.21 o 
   5   6  10      162.40      127.36     33.64 o 
  -6   7  10       13.48       21.61     18.67 o 
  -5   7  10        1.16        2.73     12.97 o 
  -4   7  10      126.42      102.78     26.92 o 
  -3   7  10      194.61      212.06     35.32 o 
  -2   7  10      103.76       92.14     21.13 o 
  -1   7  10       11.75       13.56     15.03 o 
   0   7  10       78.05       69.86     24.65 o 
   1   7  10       55.38       69.21     32.55 o 
   2   7  10      139.52      190.80     53.48 o 
   3   7  10        1.27       11.03     14.85 o 
   4   7  10        0.18       20.50     23.81 o 
  -5   8  10        2.92        6.46     20.82 o 
  -4   8  10        6.54        8.99     20.52 o 
  -3   8  10      387.42      348.95     44.13 o 
  -2   8  10      197.91      193.81     36.45 o 
  -1   8  10        0.91       -9.42     16.18 o 
   0   8  10        7.92       37.49     22.87 o 
   1   8  10      275.20      314.17     42.38 o 
   2   8  10      134.11      174.28     30.33 o 
   3   8  10       56.65       48.56     19.13 o 
  -4   9  10        2.46        6.82     22.35 o 
  -3   9  10       42.22       40.62     24.83 o 
  -2   9  10       61.12       49.43     25.12 o 
  -1   9  10       55.34       71.26     27.93 o 
   0   9  10       14.32       -1.94     20.93 o 
   1   9  10        4.33        6.15     22.03 o 
   2   9  10        7.34       28.68     24.15 o 
  -3  10  10        3.00       18.23     23.77 o 
  -2  10  10       30.67       35.15     27.73 o 
  -1  10  10       55.30       90.82     30.39 o 
   0  10  10      106.43       86.64     29.69 o 
   1  10  10       93.75      145.96     37.80 o 
   0 -10  11       18.90       -2.18     24.94 o 
   1 -10  11       66.76       78.99     17.91 o 
   2 -10  11      124.84      228.28     42.96 o 
  -2  -9  11        7.52       12.66     20.82 o 
  -1  -9  11       35.68       14.48     14.01 o 
   0  -9  11      116.98      135.89     27.06 o 
   1  -9  11       57.51       52.98     16.12 o 
   2  -9  11      304.43      376.00     35.16 o 
   3  -9  11       59.18       55.27     19.85 o 
  -3  -8  11       76.57       69.11     17.60 o 
  -2  -8  11      178.90      141.22     19.49 o 
  -1  -8  11       89.48       85.90     16.33 o 
   0  -8  11       16.40       30.65     13.00 o 
   1  -8  11        3.68        1.77     11.27 o 
   2  -8  11        3.76       11.80     14.70 o 
   3  -8  11       53.40       59.67     27.65 o 
   4  -8  11       89.24      102.91     39.24 o 
  -4  -7  11        0.79      -12.60     25.22 o 
  -3  -7  11        1.61      -11.65     11.65 o 
  -2  -7  11       85.88       69.10     18.30 o 
  -1  -7  11      320.07      306.83     32.18 o 
   0  -7  11       85.33       73.92     18.36 o 
   1  -7  11        2.34       -5.68     14.35 o 
   2  -7  11        3.34        3.85     14.10 o 
   3  -7  11        1.04        0.12     13.75 o 
   4  -7  11      132.67      196.45     27.74 o 
   5  -7  11      200.95      220.69     29.66 o 
  -4  -6  11       48.57       72.92     31.45 o 
  -3  -6  11       31.00       35.43     17.40 o 
  -2  -6  11       25.36       16.29     22.94 o 
  -1  -6  11        1.62       -4.39     12.03 o 
   0  -6  11        5.65        0.05     12.06 o 
   1  -6  11      328.73      350.97     62.17 o 
   2  -6  11       13.09       22.56     14.39 o 
   3  -6  11       32.34       15.16     35.83 o 
   4  -6  11       75.07       78.03     20.14 o 
   5  -6  11       19.08       46.90     19.30 o 
  -5  -5  11        2.56        8.23     25.19 o 
  -4  -5  11        0.78       -3.33     16.24 o 
  -3  -5  11      192.49      163.45     35.03 o 
  -2  -5  11       90.83       72.45     14.79 o 
  -1  -5  11       10.54        0.34      9.12 o 
   0  -5  11       41.32       30.04     14.17 o 
   1  -5  11       32.39       21.93     10.92 o 
   2  -5  11       30.17       31.96     14.26 o 
   3  -5  11       43.67       49.19     15.87 o 
   4  -5  11        8.32       -2.55     12.16 o 
   5  -5  11       12.49        6.21     16.70 o 
   6  -5  11       15.39       13.18     17.03 o 
  -5  -4  11       25.99        4.82     19.15 o 
  -4  -4  11       13.82        8.86     25.55 o 
  -3  -4  11      174.12      170.03     19.74 o 
  -2  -4  11      367.64      390.70     24.21 o 
  -1  -4  11      117.98      128.88     17.11 o 
   0  -4  11       98.70      100.33     24.20 o 
   1  -4  11       40.22       34.96     13.38 o 
   2  -4  11      232.25      252.39     20.86 o 
   3  -4  11       32.44       42.49     14.72 o 
   4  -4  11       33.12       60.79     16.62 o 
   5  -4  11       21.11       33.62     26.64 o 
   6  -4  11       17.25       26.32     16.56 o 
  -6  -3  11       44.73       64.42     23.70 o 
  -5  -3  11        0.45        8.96     17.48 o 
  -4  -3  11        2.95       -8.47     12.34 o 
  -3  -3  11      123.52      155.79     23.60 o 
  -2  -3  11       54.44       58.70     12.94 o 
  -1  -3  11        0.64        5.91      7.95 o 
   0  -3  11       31.49       10.07      7.58 o 
   1  -3  11      213.21      216.88     19.65 o 
   2  -3  11      437.12      413.48     24.11 o 
   3  -3  11      132.55      139.83     17.04 o 
   4  -3  11        0.24       -6.01     10.86 o 
   5  -3  11        2.21        1.76     20.75 o 
   6  -3  11       41.14        4.87     15.72 o 
  -6  -2  11       55.86       30.05     28.43 o 
  -5  -2  11       16.22       26.85     34.88 o 
  -4  -2  11        6.60       23.23     15.57 o 
  -3  -2  11      271.40      283.77     23.50 o 
  -2  -2  11      137.10      149.68     14.60 o 
  -1  -2  11       17.46        9.01      7.70 o 
   0  -2  11      128.83      130.53     12.58 o 
   1  -2  11      378.25      364.20     21.41 o 
   2  -2  11      696.67      731.50     27.94 o 
   3  -2  11      111.68      114.32     14.84 o 
   4  -2  11        3.14        2.97     11.85 o 
   5  -2  11        0.92      -11.87     11.87 o 
   6  -2  11       34.55       42.45     16.46 o 
  -6  -1  11       77.06       61.24     22.75 o 
  -5  -1  11       15.15       18.17     25.43 o 
  -4  -1  11        3.95        2.35     13.94 o 
  -3  -1  11      127.33      155.03     20.97 o 
  -2  -1  11      824.17      844.94     28.80 o 
  -1  -1  11       35.05       26.97      8.34 o 
   0  -1  11       48.08       42.38      9.06 o 
   1  -1  11       24.69       21.36      6.63 o 
   2  -1  11        0.92        4.80      6.01 o 
   3  -1  11      141.74      162.33     16.82 o 
   4  -1  11      260.95      270.05     26.08 o 
   5  -1  11        0.23        6.99     12.51 o 
   6  -1  11        2.70      -10.99     18.22 o 
  -6   0  11       77.66       63.67     22.28 o 
  -5   0  11        0.15        5.87     15.93 o 
  -4   0  11       13.81       11.64     14.95 o 
  -3   0  11      117.10      111.28     21.36 o 
  -2   0  11      839.31      900.96     26.31 o 
  -1   0  11      487.10      488.78     21.25 o 
   0   0  11      396.83      433.34     17.06 o 
   1   0  11       48.87       30.45      7.69 o 
   2   0  11       75.00       70.94     12.01 o 
   3   0  11      401.81      404.50     35.98 o 
   4   0  11      369.15      341.15     28.13 o 
   5   0  11       88.62      106.00     27.22 o 
   6   0  11        1.39      -10.78     15.22 o 
  -6   1  11       15.29       24.34     17.91 o 
  -5   1  11       23.98       25.48     17.20 o 
  -4   1  11        6.71       19.06     15.18 o 
  -3   1  11        2.38        8.23      9.71 o 
  -2   1  11      107.94       96.77     12.96 o 
  -1   1  11      304.45      299.82     15.57 o 
   0   1  11      568.35      554.27     17.12 o 
   1   1  11       48.98       62.09      8.17 o 
   2   1  11       63.04       74.68     11.09 o 
   3   1  11       30.43       30.06     13.23 o 
   4   1  11        4.19       -2.93     15.82 o 
   5   1  11       29.97       12.71     13.60 o 
   6   1  11       21.77       32.46     17.62 o 
  -6   2  11        0.85        9.03     16.80 o 
  -5   2  11       80.36      117.80     31.68 o 
  -4   2  11      206.68      225.66     37.35 o 
  -3   2  11       39.34       38.69     10.32 o 
  -2   2  11        3.01        7.15      8.01 o 
  -1   2  11        5.51        1.05      6.06 o 
   0   2  11        0.33       -2.61      5.17 o 
   1   2  11      249.06      256.18     15.14 o 
   2   2  11      636.55      696.59     34.65 o 
   3   2  11       46.40       42.47     18.97 o 
   4   2  11        3.31       -6.52     10.16 o 
   5   2  11       23.98       25.82     15.39 o 
   6   2  11        5.96        8.71     15.77 o 
  -6   3  11        0.11        1.77     17.72 o 
  -5   3  11        0.78        2.31     11.73 o 
  -4   3  11       38.17       43.28     13.49 o 
  -3   3  11      245.73      229.62     18.36 o 
  -2   3  11      588.78      529.37     24.05 o 
  -1   3  11       17.77       14.85      7.61 o 
   0   3  11      146.08      120.89     10.90 o 
   1   3  11       15.10       18.38      7.30 o 
   2   3  11      188.32      199.05     17.33 o 
   3   3  11      236.06      249.13     36.11 o 
   4   3  11       68.23       99.45     19.19 o 
   5   3  11        1.46       -4.91     20.49 o 
  -6   4  11       90.45       97.98     24.79 o 
  -5   4  11        9.55        2.74     12.62 o 
  -4   4  11       33.10       27.02     13.02 o 
  -3   4  11       38.03       38.39     12.67 o 
  -2   4  11      591.21      533.25     24.46 o 
  -1   4  11      299.70      330.26     24.72 o 
   0   4  11        0.71       18.58     10.52 o 
   1   4  11      255.03      298.85     20.07 o 
   2   4  11      123.17      119.93     18.17 o 
   3   4  11       29.97       23.76     13.33 o 
   4   4  11       11.80        3.68     12.98 o 
   5   4  11       52.30       48.88     23.16 o 
  -6   5  11      130.72      121.99     29.82 o 
  -5   5  11       70.91       42.49     16.16 o 
  -4   5  11       36.52       22.87     11.92 o 
  -3   5  11        0.64       -9.47     10.37 o 
  -2   5  11       41.55       52.01     17.09 o 
  -1   5  11       10.54       23.78     16.78 o 
   0   5  11       31.57       32.97     11.46 o 
   1   5  11      360.28      377.82     22.45 o 
   2   5  11      114.71      143.97     32.67 o 
   3   5  11       26.47       25.88     28.90 o 
   4   5  11        1.66       -1.22     19.87 o 
   5   5  11       17.37        7.67     15.50 o 
  -6   6  11       77.82       40.45     22.64 o 
  -5   6  11       31.51       12.18     13.93 o 
  -4   6  11        0.60        2.33     11.97 o 
  -3   6  11      143.91      175.36     33.36 o 
  -2   6  11      331.32      402.65     46.01 o 
  -1   6  11        1.59       -9.14     13.41 o 
   0   6  11       12.26       23.27     19.47 o 
   1   6  11        2.68       33.54     14.23 o 
   2   6  11      125.60      123.00     20.05 o 
   3   6  11       68.37      100.60     20.60 o 
   4   6  11       61.09       95.92     32.40 o 
  -5   7  11        0.23       17.84     21.06 o 
  -4   7  11       10.64        3.11     19.10 o 
  -3   7  11      125.61       82.43     28.07 o 
  -2   7  11      227.11      223.06     37.67 o 
  -1   7  11       97.75       93.64     21.27 o 
   0   7  11       28.92       59.55     24.49 o 
   1   7  11        0.91       -3.60     19.78 o 
   2   7  11        2.26       10.36     15.01 o 
   3   7  11       66.42       92.47     21.81 o 
  -4   8  11        7.78        0.31     20.97 o 
  -3   8  11       21.54       49.76     25.25 o 
  -2   8  11        0.22       -2.01     19.92 o 
  -1   8  11      136.65      131.23     32.53 o 
   0   8  11      188.61      163.85     34.83 o 
   1   8  11       38.45       22.89     22.48 o 
   2   8  11        0.37       19.28     16.22 o 
   3   8  11       64.41      101.94     33.19 o 
  -3   9  11       29.83       13.00     22.93 o 
  -2   9  11        3.58       18.61     24.99 o 
  -1   9  11        7.34      -19.13     19.13 o 
   0   9  11       49.07       37.15     26.86 o 
   1   9  11       18.28        7.75     23.99 o 
  -1  10  11       23.60       36.48     28.36 o 
  -1  -9  12       12.30       19.53     27.37 o 
   0  -9  12       88.80      122.52     19.99 o 
   1  -9  12       59.37       28.71     15.33 o 
   2  -9  12        7.18       -1.81     17.54 o 
  -2  -8  12       37.58       36.85     15.23 o 
  -1  -8  12        0.12       13.67     13.56 o 
   0  -8  12      232.99      220.59     22.15 o 
   1  -8  12      330.17      408.63     28.44 o 
   2  -8  12       14.96      -14.94     15.79 o 
   3  -8  12       16.99        0.93     16.39 o 
   4  -8  12        6.20        3.58     20.21 o 
  -3  -7  12       98.59       97.94     32.36 o 
  -2  -7  12        9.70        9.82     17.08 o 
  -1  -7  12        2.51       -3.12     15.22 o 
   0  -7  12        7.11        7.06     15.02 o 
   1  -7  12        1.81       -2.54     31.48 o 
   2  -7  12       26.11       25.58     16.51 o 
   3  -7  12      192.94      230.58     29.34 o 
   4  -7  12      190.17      193.19     29.38 o 
  -4  -6  12       13.21       62.81     30.46 o 
  -3  -6  12       18.17       -6.19     24.13 o 
  -2  -6  12      161.45      138.23     22.76 o 
  -1  -6  12      176.96      150.13     22.96 o 
   0  -6  12       10.29       26.79     15.53 o 
   1  -6  12       72.82       80.91     21.60 o 
   2  -6  12        6.59       15.99     15.16 o 
   3  -6  12      261.46      279.62     62.86 o 
   4  -6  12      159.98      228.55     53.67 o 
   5  -6  12        3.05       27.60     18.08 o 
  -4  -5  12       20.71       20.46     27.78 o 
  -3  -5  12        9.96      -20.28     20.28 o 
  -2  -5  12       60.81       68.07     18.99 o 
  -1  -5  12      229.36      215.18     24.40 o 
   0  -5  12      223.06      260.34     26.81 o 
   1  -5  12       11.27       19.72     13.31 o 
   2  -5  12        0.18       -5.48     12.52 o 
   3  -5  12       12.52       19.60     14.34 o 
   4  -5  12        8.62       -5.24     14.05 o 
   5  -5  12        2.58       24.89     17.54 o 
  -5  -4  12       49.18       27.14     28.79 o 
  -4  -4  12       27.91       29.12     28.60 o 
  -3  -4  12        6.37        9.91     22.19 o 
  -2  -4  12       16.88       -8.52     12.87 o 
  -1  -4  12       77.59       84.29     12.48 o 
   0  -4  12       67.54       84.81     13.66 o 
   1  -4  12       35.87       49.14     15.32 o 
   2  -4  12      527.84      541.70     36.06 o 
   3  -4  12       25.91       20.42     14.40 o 
   4  -4  12       19.76        4.03     14.70 o 
   5  -4  12        5.86       17.82     16.03 o 
  -5  -3  12        7.06        6.18     18.83 o 
  -4  -3  12       76.59       69.59     21.21 o 
  -3  -3  12       49.01       60.86     16.41 o 
  -2  -3  12       90.22       76.28     15.23 o 
  -1  -3  12        6.86        6.66      8.86 o 
   0  -3  12      112.26      138.15     15.79 o 
   1  -3  12      126.79      117.04     15.04 o 
   2  -3  12      428.04      440.66     38.12 o 
   3  -3  12       66.00      123.46     20.63 o 
   4  -3  12       77.85       60.64     15.93 o 
   5  -3  12       61.37       45.05     34.88 o 
   6  -3  12        0.22       -2.55     21.94 o 
  -5  -2  12       83.44       88.36     24.29 o 
  -4  -2  12       33.78       81.64     22.21 o 
  -3  -2  12       19.98       36.38     14.31 o 
  -2  -2  12        2.13       -2.66     10.04 o 
  -1  -2  12        1.99        0.05      7.87 o 
   0  -2  12       41.93       22.82      8.88 o 
   1  -2  12      393.55      403.91     23.48 o 
   2  -2  12        2.56        3.97      9.32 o 
   3  -2  12       28.83       20.38     13.10 o 
   4  -2  12       59.88       40.22     15.27 o 
   5  -2  12       80.44       96.72     19.44 o 
   6  -2  12        0.37       11.58     22.53 o 
  -6  -1  12        0.53       -6.62     18.73 o 
  -5  -1  12       69.61       89.17     24.24 o 
  -4  -1  12      254.41      291.63     32.59 o 
  -3  -1  12       93.20      100.70     16.93 o 
  -2  -1  12        5.80        7.39      9.10 o 
  -1  -1  12       27.77       17.21     10.42 o 
   0  -1  12      416.23      430.21     24.92 o 
   1  -1  12      480.88      431.10     27.93 o 
   2  -1  12        0.52        9.40      9.70 o 
   3  -1  12        4.88      -10.36     10.36 o 
   4  -1  12      101.65      109.15     19.36 o 
   5  -1  12       40.29        1.78     17.89 o 
   6  -1  12        7.24       -3.88     21.18 o 
  -6   0  12       42.09       86.20     25.74 o 
  -5   0  12        1.22        5.01     16.66 o 
  -4   0  12      257.51      269.02     59.97 o 
  -3   0  12      287.82      298.90     51.89 o 
  -2   0  12      119.37      130.44     17.80 o 
  -1   0  12        6.86       15.36      8.52 o 
   0   0  12       47.91       50.50      8.82 o 
   1   0  12       24.12       30.60      8.58 o 
   2   0  12       47.34       38.37      9.09 o 
   3   0  12      179.46      194.73     22.57 o 
   4   0  12       77.31       57.22     23.52 o 
   5   0  12        7.46       -4.69     17.82 o 
   6   0  12        1.20        3.61     23.21 o 
  -6   1  12        0.17       -6.01     18.53 o 
  -5   1  12       21.50       39.14     26.42 o 
  -4   1  12       16.42      -12.70     13.90 o 
  -3   1  12      190.78      168.67     19.12 o 
  -2   1  12      191.01      235.23     18.36 o 
  -1   1  12      159.60      172.07     15.81 o 
   0   1  12       39.29       71.07     11.21 o 
   1   1  12        0.34        4.82      6.32 o 
   2   1  12       75.11       78.87     11.40 o 
   3   1  12      234.07      222.13     33.93 o 
   4   1  12       59.23       93.23     25.21 o 
   5   1  12       29.42       26.92     24.67 o 
  -6   2  12       43.02       25.83     21.19 o 
  -5   2  12       12.89       26.96     19.50 o 
  -4   2  12        2.13        2.61     11.66 o 
  -3   2  12        0.80        3.41     10.81 o 
  -2   2  12       23.08       25.52      9.85 o 
  -1   2  12      285.22      287.66     18.02 o 
   0   2  12       13.15        6.54      8.14 o 
   1   2  12        5.14        7.16      7.65 o 
   2   2  12       87.61      100.94     13.70 o 
   3   2  12        7.41       -5.72     13.67 o 
   4   2  12        0.42       17.95     20.52 o 
   5   2  12        7.80        5.79     20.14 o 
  -6   3  12       43.61       45.72     25.90 o 
  -5   3  12       87.25      107.98     18.53 o 
  -4   3  12       57.67       49.83     16.91 o 
  -3   3  12       26.98       21.33     12.23 o 
  -2   3  12      114.50      111.66     14.36 o 
  -1   3  12        1.16       -4.28     10.06 o 
   0   3  12       48.30       47.87     12.13 o 
   1   3  12      616.35      666.45     28.85 o 
   2   3  12      310.17      316.64     73.63 o 
   3   3  12        0.26       -0.22     17.64 o 
   4   3  12        1.57       13.45     20.93 o 
   5   3  12        0.16      -17.71     17.71 o 
  -6   4  12        0.71       -1.65     19.88 o 
  -5   4  12        1.05      -12.05     12.05 o 
  -4   4  12      172.11      184.07     23.13 o 
  -3   4  12      174.95      181.31     20.42 o 
  -2   4  12       10.67       14.86     11.04 o 
  -1   4  12       34.51       28.44     15.13 o 
   0   4  12        5.87        0.33     10.21 o 
   1   4  12      182.84      187.86     17.64 o 
   2   4  12      331.01      354.39     28.52 o 
   3   4  12      180.09      200.78     35.44 o 
   4   4  12       21.42       44.70     24.83 o 
   5   4  12        0.61       27.93     25.79 o 
  -5   5  12       18.27        2.76     13.99 o 
  -4   5  12      147.39      169.45     26.78 o 
  -3   5  12       49.41       53.98     14.16 o 
  -2   5  12       58.06       72.12     24.38 o 
  -1   5  12       46.65       56.57     21.79 o 
   0   5  12       18.95       12.39     18.72 o 
   1   5  12       32.19       24.06     19.91 o 
   2   5  12      112.57       92.80     18.38 o 
   3   5  12       69.18       63.28     26.58 o 
   4   5  12       74.52       69.43     26.94 o 
  -5   6  12       27.29       27.25     15.60 o 
  -4   6  12       27.80       25.52     21.42 o 
  -3   6  12       12.77        6.98     19.87 o 
  -2   6  12       47.76       32.96     21.56 o 
  -1   6  12       23.00        3.13     18.68 o 
   0   6  12      123.55      172.95     33.99 o 
   1   6  12        0.30        2.48     19.98 o 
   2   6  12       23.95       14.32     14.60 o 
   3   6  12        5.17       13.32     20.77 o 
  -4   7  12       51.70       41.86     24.76 o 
  -3   7  12       11.28        6.35     20.64 o 
  -2   7  12       19.12      -10.14     18.61 o 
  -1   7  12       99.34       64.52     26.20 o 
   0   7  12      111.95       99.08     28.91 o 
   1   7  12      126.85      131.32     33.34 o 
   2   7  12      143.63      226.41     40.39 o 
   3   7  12        2.49        0.58     23.45 o 
  -4   8  12        0.15        7.75     22.14 o 
  -3   8  12       75.31      137.92     34.67 o 
  -2   8  12       67.56      112.60     31.52 o 
  -1   8  12        0.18       -5.50     21.70 o 
   0   8  12       22.31       13.92     25.55 o 
   1   8  12       67.81       44.36     26.88 o 
   2   8  12       64.77       98.05     33.25 o 
  -2   9  12       73.49       48.28     28.72 o 
  -1   9  12       28.95       78.45     30.89 o 
   0   9  12        3.56       -1.55     23.47 o 
  -1  -8  13      178.66      165.14     21.35 o 
   0  -8  13       12.33       10.60     13.76 o 
   1  -8  13        0.21      -16.60     16.60 o 
   2  -8  13        2.48       19.29     18.68 o 
  -2  -7  13       20.63       47.79     18.97 o 
  -1  -7  13      122.42      148.29     24.50 o 
   0  -7  13       80.49      106.21     22.24 o 
   1  -7  13       11.43       -0.46     16.39 o 
   2  -7  13       13.23       25.79     27.04 o 
   3  -7  13        5.76       -2.46     16.29 o 
  -3  -6  13        0.66       -1.73     24.37 o 
  -2  -6  13       11.36        8.43     16.05 o 
  -1  -6  13        0.64       -9.64     14.50 o 
   0  -6  13       17.90       29.33     16.25 o 
   1  -6  13       54.65       24.94     16.70 o 
   2  -6  13      190.93      219.42     28.92 o 
   3  -6  13       36.78       62.37     20.04 o 
   4  -6  13       54.00       29.11     22.83 o 
  -4  -5  13        0.26      -18.52     26.18 o 
  -3  -5  13      111.72       59.81     30.71 o 
  -2  -5  13      225.94      183.25     36.74 o 
  -1  -5  13        1.34       -1.85     13.25 o 
   0  -5  13       25.94       47.93     16.17 o 
   1  -5  13       43.69       53.37     30.00 o 
   2  -5  13      240.67      275.32     30.62 o 
   3  -5  13      192.24      178.00     25.41 o 
   4  -5  13        4.18        9.69     16.45 o 
  -4  -4  13       10.65        5.84     25.44 o 
  -3  -4  13      111.94      171.58     37.04 o 
  -2  -4  13      124.94      205.67     38.00 o 
  -1  -4  13       50.75       39.07     14.76 o 
   0  -4  13       17.95       -1.94     12.96 o 
   1  -4  13       17.22       18.85     14.33 o 
   2  -4  13      100.93      125.64     21.58 o 
   3  -4  13       51.05       48.28     17.91 o 
   4  -4  13       31.14       13.08     16.33 o 
   5  -4  13       65.22       58.17     20.27 o 
  -5  -3  13        1.91        0.86     19.28 o 
  -4  -3  13       33.62       46.44     20.91 o 
  -3  -3  13       11.68       29.83     23.88 o 
  -2  -3  13        8.46       -1.70     26.33 o 
  -1  -3  13       29.99       36.35     12.77 o 
   0  -3  13       25.31       24.62     13.39 o 
   1  -3  13      203.36      253.82     26.24 o 
   2  -3  13       91.14       73.38     45.62 o 
   3  -3  13       12.01       24.69     14.27 o 
   4  -3  13       34.04       14.30     15.48 o 
   5  -3  13       61.27      115.46     23.42 o 
  -5  -2  13       16.98       -7.00     18.23 o 
  -4  -2  13       81.71       95.68     23.98 o 
  -3  -2  13       92.02      120.51     23.52 o 
  -2  -2  13       17.66       11.09     20.98 o 
  -1  -2  13       33.64       24.88     14.13 o 
   0  -2  13       28.23       44.80     11.83 o 
   1  -2  13      233.42      303.40     29.12 o 
   2  -2  13       21.35        9.95     12.04 o 
   3  -2  13       52.74       72.10     18.05 o 
   4  -2  13        1.13       -6.52     13.06 o 
   5  -2  13       24.15       11.86     16.29 o 
  -5  -1  13       19.21       33.23     44.24 o 
  -4  -1  13      112.74      124.35     24.55 o 
  -3  -1  13       67.10      113.41     22.92 o 
  -2  -1  13       69.59      109.71     29.27 o 
  -1  -1  13      191.60      196.51     19.89 o 
   0  -1  13       26.93       18.14      9.21 o 
   1  -1  13        9.36        2.51      9.38 o 
   2  -1  13       86.30      136.02     20.11 o 
   3  -1  13      209.19      248.48     28.43 o 
   4  -1  13       26.20       36.85     27.19 o 
   5  -1  13        2.46       32.04     24.15 o 
  -5   0  13       29.57       47.05     20.66 o 
  -4   0  13        3.01        4.33     16.12 o 
  -3   0  13       67.53       52.19     30.37 o 
  -2   0  13      119.28       83.88     20.12 o 
  -1   0  13      324.38      335.86     20.52 o 
   0   0  13      162.28      164.38     14.99 o 
   1   0  13        6.09        6.33      7.71 o 
   2   0  13        5.16       -8.01      9.10 o 
   3   0  13       63.23       35.88     15.85 o 
   4   0  13       26.45       35.77     22.69 o 
   5   0  13       33.66       53.89     26.97 o 
  -5   1  13      161.90      205.23     69.87 o 
  -4   1  13        6.34        5.70     28.39 o 
  -3   1  13       35.92       51.02     14.22 o 
  -2   1  13        3.17        3.26     10.29 o 
  -1   1  13      198.09      196.74     18.28 o 
   0   1  13       44.80       59.33     13.11 o 
   1   1  13       22.49       25.18     10.97 o 
   2   1  13      287.48      267.15     29.63 o 
   3   1  13       51.90       59.43     23.25 o 
   4   1  13       53.21       19.74     19.64 o 
   5   1  13       11.87       23.79     25.68 o 
  -5   2  13       60.94       73.54     41.38 o 
  -4   2  13        5.60        0.25     14.05 o 
  -3   2  13       90.86       98.61     17.50 o 
  -2   2  13      129.58      107.52     16.77 o 
  -1   2  13        5.75        1.13     12.69 o 
   0   2  13      123.16      110.93     15.30 o 
   1   2  13       51.93       59.00     12.86 o 
   2   2  13      277.16      265.35     29.38 o 
   3   2  13       21.83       38.53     20.57 o 
   4   2  13        7.42       38.82     22.60 o 
   5   2  13        2.72        1.53     22.12 o 
  -5   3  13        0.08      -13.22     13.22 o 
  -4   3  13        2.65        8.97     13.67 o 
  -3   3  13       81.26       77.68     16.87 o 
  -2   3  13      202.77      173.36     25.32 o 
  -1   3  13       70.99       69.65     17.10 o 
   0   3  13       77.21       81.85     16.73 o 
   1   3  13       37.17       14.57     18.83 o 
   2   3  13       20.76       33.13     21.40 o 
   3   3  13       57.00       63.96     25.46 o 
   4   3  13       49.54       24.29     24.63 o 
  -5   4  13        3.14       -8.48     15.49 o 
  -4   4  13        9.97       26.76     15.09 o 
  -3   4  13        0.34       -2.55     12.61 o 
  -2   4  13       13.32       11.90     14.33 o 
  -1   4  13       18.78       55.42     21.54 o 
   0   4  13      268.17      335.18     41.72 o 
   1   4  13      193.94      250.48     36.65 o 
   2   4  13       18.32       -6.80     12.43 o 
   3   4  13        7.87        9.66     21.69 o 
   4   4  13        2.83        5.07     22.30 o 
  -5   5  13       32.02       54.09     23.92 o 
  -4   5  13      220.22      215.97     24.34 o 
  -3   5  13       57.83       61.96     25.12 o 
  -2   5  13       58.78       38.82     22.44 o 
  -1   5  13        3.21       13.68     17.80 o 
   0   5  13       42.32       56.41     24.26 o 
   1   5  13      106.12       69.68     26.58 o 
   2   5  13       19.80       14.31     15.17 o 
   3   5  13       13.55       19.65     21.40 o 
  -4   6  13       88.48      143.96     33.84 o 
  -3   6  13       54.95       15.63     23.77 o 
  -2   6  13       37.22        1.40     19.55 o 
  -1   6  13        7.91       -4.24     19.94 o 
   0   6  13       23.39      -13.34     19.28 o 
   1   6  13        3.11       14.28     21.29 o 
   2   6  13       30.63       32.13     25.37 o 
   3   6  13       29.13       43.52     27.15 o 
  -4   7  13        0.55       16.38     24.06 o 
  -3   7  13        5.00       15.99     24.80 o 
  -2   7  13       40.99       50.06     26.70 o 
  -1   7  13      145.54      185.57     38.73 o 
   0   7  13      137.35      190.17     38.73 o 
   1   7  13        0.19       15.61     23.68 o 
   2   7  13        6.83        1.82     22.12 o 
  -2   8  13        3.18      -13.00     22.24 o 
  -1   8  13      146.57       38.82     27.24 o 
   0   8  13       37.44      116.14     34.83 o 
  -1  -7  14        3.81        6.39     18.13 o 
   0  -7  14        3.08      -10.20     20.98 o 
   1  -7  14        0.11        6.38     17.40 o 
   2  -7  14        9.90        1.26     16.94 o 
  -2  -6  14       39.75       33.25     28.81 o 
  -1  -6  14       60.67       43.39     22.08 o 
   0  -6  14      104.94       79.42     21.62 o 
   1  -6  14       11.70       53.52     19.11 o 
   2  -6  14       34.01       15.10     19.00 o 
   3  -6  14        0.99      -10.34     16.59 o 
  -3  -5  14        1.60      -17.69     24.47 o 
  -2  -5  14       28.13       19.31     25.95 o 
  -1  -5  14       10.15       12.68     16.43 o 
   0  -5  14      296.21      293.07     30.44 o 
   1  -5  14      269.94      328.87     68.50 o 
   2  -5  14        6.49       16.02     15.92 o 
   3  -5  14        2.66       15.41     17.27 o 
   4  -5  14       12.34       -4.79     16.74 o 
  -3  -4  14      109.68       81.89     33.91 o 
  -2  -4  14       16.47        2.46     23.57 o 
  -1  -4  14       68.95       46.82     25.77 o 
   0  -4  14       43.59       33.58     15.82 o 
   1  -4  14      160.44      203.39     25.98 o 
   2  -4  14      231.76      274.78     29.80 o 
   3  -4  14       45.72       41.74     18.75 o 
   4  -4  14        6.81        8.27     16.38 o 
  -4  -3  14       87.28       96.09     26.35 o 
  -3  -3  14      102.34       89.24     31.92 o 
  -2  -3  14        7.06       36.66     25.61 o 
  -1  -3  14        0.20       -3.61     20.66 o 
   0  -3  14        1.86       22.27     14.38 o 
   1  -3  14        1.42        4.99     14.08 o 
   2  -3  14       46.38       50.40     17.60 o 
   3  -3  14       68.51       74.51     19.49 o 
   4  -3  14       70.37       58.37     19.97 o 
  -4  -2  14       21.67       22.29     20.34 o 
  -3  -2  14       17.32       17.03     25.12 o 
  -2  -2  14       51.03       54.92     25.66 o 
  -1  -2  14       99.29      116.36     30.51 o 
   0  -2  14       26.32       14.18     12.95 o 
   1  -2  14       38.10       42.57     16.75 o 
   2  -2  14        7.28       -8.90     30.51 o 
   3  -2  14       16.96       20.75     42.18 o 
   4  -2  14       37.33        8.15     16.06 o 
  -4  -1  14       46.48       41.12     20.77 o 
  -3  -1  14       54.12       49.58     20.29 o 
  -2  -1  14        1.76      -18.47     18.47 o 
  -1  -1  14       16.40       44.41     15.85 o 
   0  -1  14      254.22      269.60     38.91 o 
   1  -1  14      102.42      142.72     20.67 o 
   2  -1  14        1.78      -12.11     12.11 o 
   3  -1  14        8.62       -2.73     14.89 o 
   4  -1  14        1.77      -14.35     16.88 o 
  -5   0  14        2.00        7.57     20.71 o 
  -4   0  14       76.56       70.38     26.80 o 
  -3   0  14        0.47       13.46     22.39 o 
  -2   0  14        3.84        9.19     21.27 o 
  -1   0  14       22.57       44.53     15.41 o 
   0   0  14       99.60      131.13     20.90 o 
   1   0  14       91.40      103.20     18.71 o 
   2   0  14      184.25      244.57     26.63 o 
   3   0  14       18.71       31.18     22.67 o 
   4   0  14        0.71       29.85     24.08 o 
  -5   1  14        2.58       30.46     23.12 o 
  -4   1  14        1.14       15.14     19.33 o 
  -3   1  14       16.05       23.74     16.60 o 
  -2   1  14       46.39       81.81     18.90 o 
  -1   1  14        2.14      -14.09     15.33 o 
   0   1  14       29.27       22.10     13.51 o 
   1   1  14       16.70       21.05     11.07 o 
   2   1  14        1.84        0.11     12.52 o 
   3   1  14        9.37       42.76     22.44 o 
   4   1  14       51.79       41.03     24.28 o 
  -5   2  14        8.24       24.91     22.65 o 
  -4   2  14       12.26        5.88     20.49 o 
  -3   2  14      110.17      167.72     21.31 o 
  -2   2  14        0.81        4.29     12.53 o 
  -1   2  14       82.85       89.94     20.45 o 
   0   2  14      157.84      140.99     17.38 o 
   1   2  14       46.74       62.65     24.92 o 
   2   2  14        1.50        8.30     12.74 o 
   3   2  14        6.32       -5.95     17.64 o 
   4   2  14       29.40       89.71     30.60 o 
  -4   3  14       71.09       69.87     18.30 o 
  -3   3  14       31.87       37.18     15.59 o 
  -2   3  14        6.82        2.87     11.82 o 
  -1   3  14        4.04        0.29     17.69 o 
   0   3  14       94.46      111.00     29.42 o 
   1   3  14      259.96      368.87     43.37 o 
   2   3  14       84.40       79.08     44.21 o 
   3   3  14        1.25      -21.24     21.24 o 
   4   3  14        0.46        4.24     24.58 o 
  -4   4  14       74.53       82.54     19.42 o 
  -3   4  14       80.56       91.72     18.52 o 
  -2   4  14        9.60       -5.81     18.20 o 
  -1   4  14        1.92       -0.25     19.02 o 
   0   4  14       21.35        4.64     19.98 o 
   1   4  14       40.57        8.02     21.63 o 
   2   4  14       87.90       91.86     20.01 o 
   3   4  14      150.42       96.31     32.49 o 
  -4   5  14       13.04       18.66     35.39 o 
  -3   5  14       28.54        4.96     23.72 o 
  -2   5  14       58.78       69.00     26.99 o 
  -1   5  14       69.94       56.88     24.87 o 
   0   5  14        5.45       15.55     20.70 o 
   1   5  14        7.11        9.03     22.03 o 
   2   5  14        2.20        4.71     23.54 o 
   3   5  14       12.05       37.51     25.93 o 
  -3   6  14        0.18       31.74     25.28 o 
  -2   6  14       30.46       58.51     29.38 o 
  -1   6  14       41.07       19.11     24.90 o 
   0   6  14      178.13      142.58     34.38 o 
   1   6  14      120.70      160.72     37.15 o 
   2   6  14        0.62        8.13     24.33 o 
  -2   7  14        2.02        2.54     23.77 o 
  -1   7  14        0.39       15.73     24.92 o 
   0   7  14      187.41      203.30     41.27 o 
   0  -6  15       55.41       53.05     21.46 o 
   1  -6  15       68.71      109.39     24.81 o 
  -2  -5  15       46.93        2.32     25.66 o 
  -1  -5  15       38.85        8.25     25.23 o 
   0  -5  15        8.62        9.75     17.71 o 
   1  -5  15        5.06        3.63     17.45 o 
   2  -5  15        0.71        1.73     16.59 o 
   3  -5  15       38.23       42.18     28.43 o 
  -2  -4  15        8.21        0.49     23.47 o 
  -1  -4  15      104.33       51.45     26.97 o 
   0  -4  15      132.25      161.50     29.28 o 
   1  -4  15        2.93      -10.11     15.02 o 
   2  -4  15        0.20       -9.16     15.70 o 
   3  -4  15        5.23       -4.76     16.90 o 
  -3  -3  15       18.78       12.43     28.02 o 
  -2  -3  15        9.15      -21.04     21.04 o 
  -1  -3  15        5.13        1.71     23.20 o 
   0  -3  15       47.00       37.86     17.57 o 
   1  -3  15       95.56      119.83     58.62 o 
   2  -3  15       53.39       52.14     28.69 o 
   3  -3  15       34.03       12.32     17.73 o 
  -3  -2  15       93.69      210.15     44.58 o 
  -2  -2  15       44.66       35.05     27.35 o 
  -1  -2  15        3.72      -17.19     17.19 o 
   0  -2  15        5.91       39.25     24.10 o 
   1  -2  15      117.02      133.57     22.17 o 
   2  -2  15       47.98       56.33     18.72 o 
   3  -2  15       36.86       50.76     19.58 o 
   4  -2  15        6.99       26.45     25.66 o 
  -4  -1  15        1.51       -2.15     24.38 o 
  -3  -1  15      113.74      119.52     36.36 o 
  -2  -1  15      102.63       98.43     32.60 o 
  -1  -1  15       24.04       44.04     24.10 o 
   0  -1  15        5.09       15.81     19.94 o 
   1  -1  15       11.04       12.60     15.36 o 
   2  -1  15        7.22      -10.56     14.79 o 
   3  -1  15       44.87       29.22     29.35 o 
   4  -1  15       19.28       11.02     23.41 o 
  -4   0  15        0.12       -7.54     19.50 o 
  -3   0  15       15.38       21.37     20.73 o 
  -2   0  15        3.62        9.76     23.86 o 
  -1   0  15       61.35       52.42     25.68 o 
   0   0  15      254.59      341.96     44.23 o 
   1   0  15       98.74      166.17     19.32 o 
   2   0  15        0.12       14.92     15.77 o 
   3   0  15       44.75       23.52     25.03 o 
   4   0  15       13.33       -2.98     23.79 o 
  -4   1  15        3.07       -7.87     19.77 o 
  -3   1  15        3.50        0.45     19.38 o 
  -2   1  15        2.69       13.26     18.00 o 
  -1   1  15        0.63       12.73     13.70 o 
   0   1  15      100.69      100.13     20.32 o 
   1   1  15      109.42      100.03     28.77 o 
   2   1  15        0.80       10.88     19.64 o 
   3   1  15        5.67       11.90     21.02 o 
  -4   2  15        2.29      -17.48     18.68 o 
  -3   2  15      139.18      165.82     27.66 o 
  -2   2  15       38.33       38.99     18.21 o 
  -1   2  15       15.32       14.08     25.70 o 
   0   2  15        4.43       -6.49     19.31 o 
   1   2  15       17.63       11.40     20.95 o 
   2   2  15       44.38       89.22     25.73 o 
   3   2  15       49.88       79.96     28.07 o 
  -4   3  15        0.19       -4.00     15.43 o 
  -3   3  15        2.74       16.76     15.49 o 
  -2   3  15       24.40        4.31     16.26 o 
  -1   3  15       63.04       85.02     28.64 o 
   0   3  15       12.31       34.99     24.37 o 
   1   3  15       39.09      109.53     33.10 o 
   3   3  15        9.07        9.37     23.47 o 
  -3   4  15        1.31       26.29     19.90 o 
  -2   4  15       17.71        4.71     22.78 o 
  -1   4  15        9.15        8.45     23.45 o 
   0   4  15       32.96       11.87     23.30 o 
   1   4  15       53.19       56.59     26.61 o 
   2   4  15        5.00        5.36     21.99 o 
  -3   5  15       45.63       53.64     31.04 o 
  -2   5  15       32.38       22.66     24.78 o 
  -1   5  15        0.67       -4.53     20.75 o 
   0   5  15        0.79      -18.75     18.75 o 
   1   5  15       90.38       69.57     28.63 o 
  -1   6  15        3.31      -12.30     22.44 o 
   0   6  15       10.31       58.31     30.10 o 
  -1  -4  16        6.98        0.52     24.15 o 
   0  -4  16       21.71       10.73     26.61 o 
   1  -4  16        0.21      -12.97     15.63 o 
  -2  -3  16       86.65      132.58     38.68 o 
  -1  -3  16       73.59      119.61     36.74 o 
   0  -3  16        0.57        0.43     23.54 o 
   1  -3  16       18.70       28.72     20.66 o 
   2  -3  16       12.84        9.21     17.85 o 
  -2  -2  16       67.84      119.88     35.60 o 
  -1  -2  16      138.46      186.02     39.43 o 
   0  -2  16       24.86       12.86     27.13 o 
   1  -2  16        5.01       -1.22     15.40 o 
   2  -2  16        6.23       22.32     17.88 o 
  -3  -1  16       10.44      -23.20     25.93 o 
  -2  -1  16        0.14      -10.81     24.15 o 
  -1  -1  16        7.47       -8.33     19.76 o 
   0  -1  16       56.16       60.47     28.46 o 
   1  -1  16      140.32      112.98     37.20 o 
   2  -1  16       35.08       31.75     18.58 o 
  -3   0  16        0.27       -0.41     27.04 o 
  -2   0  16        0.31        6.82     23.59 o 
  -1   0  16        0.12      -12.91     21.27 o 
   0   0  16       10.60      -20.00     20.39 o 
   1   0  16       19.49       26.09     26.90 o 
   2   0  16       45.10       35.73     24.10 o 
  -3   1  16        0.66       -8.58     26.72 o 
  -2   1  16      113.37       82.10     35.32 o 
  -1   1  16      126.75      169.63     26.52 o 
   0   1  16       33.29       54.68     26.43 o 
   1   1  16        5.49        7.89     21.61 o 
   2   1  16        6.06       15.82     21.52 o 
  -3   2  16        1.60       -7.80     15.71 o 
  -2   2  16       13.69        6.33     18.03 o 
  -1   2  16       93.17       77.59     31.05 o 
   0   2  16       66.58       74.68     29.38 o 
   1   2  16        6.62        5.90     22.66 o 
  -2   3  16       13.97       78.35     31.40 o 
  -1   3  16       24.17        1.83     23.20 o 
   0   3  16       19.67       28.32     27.46 o 
   1   3  16       28.60        5.61     25.34 o 
  -1   4  16       32.85       56.19     30.23 o 
   0   4  16        8.92       -4.30     24.06 o 
   0  -1  17        0.18       -4.50     25.46 o 
  -1   0  17       27.23       13.11     27.58 o 
   0   0  17       40.68       53.55     30.89 o 
   0   1  17       25.78       51.10     27.40 o 
                                                 
